# Supplementary material for: Lhcx proteins provide photoprotection via thermal dissipation of absorbed light in the diatom Phaeodactylum tricornutum
Source: Nat Commun. 2019 Sep 13;10:4167. doi: 10.1038/s41467-019-12043-6 (PMC6744471; doi:10.1038/s41467-019-12043-6)
Supplement: Supplementary file 4 — Source Data [file 41467_2019_12043_MOESM4_ESM.xlsx]

## Sheet: Fig. 1
Source Data Figure 1a
Uncropped image of Western blot
Source Data Figure 1b
NPQ measurements
	Wild type	x1KO_1a	x1KO_1b	x1KO_2	x1KO+x1a	x1KO+x1b	x1KO+Fcp_x1a	x1KO+Fcp_x1b	x1KO_2+x1
Time [min]	NPQ	NPQ	NPQ	NPQ	NPQ	NPQ	NPQ	NPQ	NPQ
0	0	0	0	0	0	0	0	0	0
0.33333	0.13411	0	0.0025439	0.017059	0.1683	0.061365	0.15925	0.25667	0.31545
0.66667	0.34547	0.010359	0.02048	0.041998	0.42818	0.15313	0.40869	0.67973	0.7268
1	0.49503	0.02099	0.025712	0.058621	0.65832	0.23315	0.59998	1.0642	1.023
1.3333	0.60432	0.029947	0.033619	0.085607	0.84251	0.30076	0.76087	1.3906	1.2618
1.6667	0.67234	0.039119	0.049976	0.099654	0.98355	0.33335	0.88367	1.6629	1.4619
2	0.72109	0.046495	0.052695	0.114	1.0946	0.37041	0.98764	1.9036	1.6195
2.3333	0.76724	0.050251	0.063891	0.13098	1.1788	0.39738	1.0571	2.0779	1.7488
2.6667	0.78859	0.055966	0.075327	0.1484	1.2527	0.43814	1.1107	2.1726	1.8511
3	0.81593	0.05979	0.087011	0.17323	1.3051	0.45128	1.1458	2.3161	1.9329
3.3333	0.63986	0.11647	0.11116	0.22137	1.1021	0.43814	0.83574	1.7484	1.2957
4.3333	0.51028	0.11647	0.11116	0.23657	0.93819	0.40048	0.70985	1.4246	1.1064
5.3333	0.43688	0.11222	0.11116	0.24172	0.80902	0.36171	0.67438	1.225	1.1434
6.3333	0.36098	0.10795	0.10502	0.24691	0.67232	0.33335	0.59213	1.0235	1.0921
7.3333	0.2954	0.11647	0.098952	0.24427	0.53869	0.2955	0.48631	0.84213	1.023
8.3333	0.24899	0.12505	0.095896	0.24948	0.44552	0.26988	0.39056	0.69627	0.93373
9.3333	0.21816	0.13154	0.098952	0.25474	0.38517	0.24997	0.32789	0.58629	0.84085
Source Data Figure 1c
Doubling times of the different Lhcx1 knockout mutants
	x1KO_1a	x1KO_1b	x1KO_2	Wild type
	Doubling time [hrs]	Doubling time [hrs]	Doubling time [hrs]	Doubling time [hrs]
Replicate 1	26.6955	25.7089	30.8861	23.5489
Replicate 2	26.2237	25.5369	32	25.8419
Replicate 3	25.0685	25.6941	29.8378	24.1893
Replicate 4	22.6994	26.2712	27.0769	23.3244
Replicate 5	26.5379	24.881	25.2509	24.4286
mean	25.445	25.6184	29.0103	24.2666
SD	1.6617	0.4976	2.7845	0.9895
SE	0.7431	0.2225	1.2453	0.4425
P	0.21	0.026	0.007	-

## Sheet: Fig. 2
Source Data Figure 2
Uncropped image of Western blot

## Sheet: Fig. 3
Source Data Figure 3a
NPQ measurements
	Wild type replicate 1	Wild type replicate 2	Wild type replicate 3	Wild type replicate 4	Wild type+DTT replicate 1	Wild type+DTT replicate 2	Wild type+DTT replicate 3	Wild type+DTT replicate 4	x1KO_1a replicate 1	x1KO_1a replicate 2	x1KO_1a replicate 3	x1KO_1a replicate 4	x1KO_1a+DTT replicate 1	x1KO_1a+DTT replicate 2	x1KO_1a+DTT replicate 3	x1KO_1a+DTT replicate 4	x1KO+x2a replicate 1	x1KO+x2a replicate 2	x1KO+x2a replicate 3	x1KO+x2a+DTT replicate 1	x1KO+x2a+DTT replicate 2	x1KO+x2a+DTT replicate 3	x1KO+x3a replicate 1	x1KO+x3a replicate 2	x1KO+x3a replicate 3	x1KO+x3a replicate 4	x1KO+x3a+DTT replicate 1	x1KO+x3a+DTT replicate 2	x1KO+x3a+DTT replicate 3	x1KO+x3a+DTT replicate 4	x1KO+x4a replicate 1	x1KO+x4a replicate 2	x1KO+x4a replicate 3	x1KO+x4a+DTT replicate 1	x1KO+x4a+DTT replicate 2	x1KO+x4a+DTT replicate 3
Time [min]	NPQ	NPQ	NPQ	NPQ	NPQ	NPQ	NPQ	NPQ	NPQ	NPQ	NPQ	NPQ	NPQ	NPQ	NPQ	NPQ	NPQ	NPQ	NPQ	NPQ	NPQ	NPQ	NPQ	NPQ	NPQ	NPQ	NPQ	NPQ	NPQ	NPQ	NPQ	NPQ	NPQ	NPQ	NPQ	NPQ
0	0	0	0	0	0	0	0	0	0	0	0	0	0	0	0	0	0	0	0	0	0	0	0	0	0	0	0	0	0	0	0	0	0	0	0	0
0.5	0.104	0.111	0.087	0.195	-0.004491	-0.0085034	-0.0059642	0.006	0.007	0.015	0.002	0.006	-0.010417	-0.0061919	-0.015326	0.0017794	0.072	0.113	0.05	-0.0033898	-0.011513	-0.0019048	0.054	0.15	0.065	0.073	-0.0037313	-0.0017921	0.0081466	0.0051282	0.009	0.003	0.004	-0.0079491	-0.0070175	-0.0089928
1	0.224	0.254	0.209	0.351	0.0075758	-0.015203	-0.0039841	0.018	0.015	0.03	0.009	0.011	-0.0086957	-0.0031056	-0.017208	0.0035651	0.129	0.195	0.093	-0.0067568	-0.019576	0	0.134	0.237	0.149	0.147	0	0	0.016427	0.010309	0.021	0.008	0.015	-0.0079491	-0.0087566	-0.0072072
1.5	0.308	0.367	0.316	0.442	0.015267	-0.013536	0.002004	0.025	0.024	0.043	0.014	0.02	-0.0034965	0.0062696	-0.019084	0.0071556	0.174	0.244	0.124	-0.0016978	-0.017974	0.0096339	0.195	0.279	0.211	0.189	0.0037594	0.0017986	0.020619	0.017301	0.037	0.015	0.028	-0.0031949	-0.0052724	0
2	0.368	0.459	0.379	0.507	0.023077	-0.0034188	0.010101	0.027	0.032	0.059	0.022	0.029	0.010638	0.019048	-0.013436	0.010772	0.206	0.274	0.152	0.0068493	-0.0098847	0.019455	0.238	0.305	0.253	0.23	0.015209	0.0054152	0.029106	0.026178	0.053	0.028	0.04	0.0064516	0.0017699	0.011009
2.5	0.412	0.533	0.449	0.556	0.032609	0.0051724	0.01833	0.032	0.04	0.073	0.034	0.034	0.02518	0.032154	-0.003876	0.016245	0.237	0.291	0.175	0.017301	-0.0016611	0.02947	0.276	0.322	0.29	0.264	0.026923	0.014572	0.037736	0.035211	0.068	0.042	0.055	0.012987	0.012522	0.024164
3	0.45	0.596	0.536	0.599	0.04232	0.015679	0.026694	0.037	0.048	0.089	0.047	0.051	0.038251	0.045603	0.0058708	0.025501	0.266	0.304	0.193	0.027972	0.010084	0.04175	0.308	0.337	0.326	0.291	0.038911	0.022018	0.046512	0.046263	0.082	0.054	0.066	0.022951	0.023508	0.035714
3.5	0.472	0.65	0.583	0.634	0.048896	0.028219	0.033058	0.042	0.061	0.103	0.058	0.061	0.051661	0.059406	0.01581	0.034926	0.29	0.317	0.211	0.038869	0.018644	0.054326	0.336	0.357	0.356	0.314	0.051181	0.031481	0.055437	0.057554	0.095	0.067	0.079	0.033113	0.034735	0.047529
4.5	0.497	0.72	0.66	0.681	0.064	0.048561	0.048218	0.053	0.075	0.125	0.078	0.076	0.075472	0.080808	0.032129	0.048417	0.316	0.336	0.24	0.059459	0.034423	0.07377	0.378	0.379	0.399	0.347	0.07014	0.045028	0.069114	0.074954	0.115	0.085	0.099	0.04698	0.050093	0.063707
5.5	0.516	0.774	0.725	0.713	0.077796	0.071691	0.06383	0.066	0.091	0.147	0.099	0.091	0.096154	0.10309	0.04898	0.060264	0.342	0.353	0.266	0.076923	0.048866	0.091667	0.409	0.401	0.433	0.377	0.089796	0.060952	0.083151	0.092937	0.133	0.103	0.118	0.063032	0.067925	0.080392
6.5	0.534	0.816	0.77	0.736	0.091954	0.09176	0.079914	0.08	0.106	0.17	0.121	0.108	0.11765	0.12434	0.06639	0.078544	0.363	0.371	0.291	0.094972	0.065603	0.11017	0.433	0.422	0.456	0.403	0.11019	0.077369	0.1	0.11153	0.154	0.122	0.135	0.079585	0.084291	0.09761
7.5	0.555	0.844	0.817	0.75	0.10465	0.11472	0.094092	0.095	0.122	0.194	0.138	0.124	0.14	0.14848	0.084388	0.095331	0.386	0.386	0.313	0.11364	0.080935	0.12446	0.454	0.443	0.48	0.43	0.13136	0.087891	0.11486	0.13077	0.171	0.141	0.153	0.098592	0.10331	0.11089
8.5	0.571	0.874	0.842	0.769	0.11577	0.13867	0.11111	0.11	0.137	0.219	0.158	0.137	0.1609	0.17153	0.10064	0.11265	0.403	0.403	0.333	0.13077	0.096715	0.14161	0.471	0.462	0.503	0.453	0.15086	0.10297	0.12756	0.14844	0.189	0.159	0.172	0.11032	0.11858	0.12679
9.5	0.59	0.896	0.876	0.78	0.12903	0.14764	0.1236	0.125	0.153	0.223	0.176	0.16	0.16327	0.17582	0.11983	0.12375	0.422	0.417	0.353	0.12644	0.11296	0.15673	0.491	0.487	0.522	0.469	0.16594	0.11847	0.14055	0.16436	0.204	0.174	0.191	0.12432	0.13655	0.14079
10.5	0.606	0.914	0.903	0.789	0.14065	0.17068	0.13895	0.14	0.179	0.249	0.193	0.208	0.1875	0.19776	0.13466	0.13968	0.438	0.431	0.368	0.14175	0.12758	0.17226	0.51	0.511	0.546	0.49	0.17621	0.13211	0.15385	0.1831	0.214	0.197	0.204	0.14077	0.15041
11	0.55	0.852	0.815	0.685					0.169	0.29	0.24	0.207					0.463	0.487	0.422				0.546	0.527	0.558	0.513					0.251	0.251	0.245
11.5	0.529	0.783	0.77	0.618					0.171	0.278	0.225	0.193					0.438	0.459	0.398				0.503	0.496	0.524	0.488					0.24	0.237	0.235
12	0.487	0.701	0.689	0.538					0.176	0.266	0.217	0.189					0.422	0.425	0.373				0.434	0.466	0.47	0.455					0.226	0.221	0.221
12.5	0.445	0.631	0.618	0.471					0.18	0.267	0.214	0.188					0.411	0.391	0.346				0.388	0.436	0.419	0.427					0.22	0.218	0.211
13	0.402	0.571	0.557	0.415					0.18	0.266	0.215	0.175					0.403	0.363	0.325				0.351	0.408	0.383	0.406					0.215	0.218	0.209
14	0.294	0.428	0.418	0.288					0.178	0.255	0.205	0.168					0.359	0.287	0.263				0.249	0.327	0.283	0.322					0.192	0.197	0.188
15	0.206	0.277	0.272	0.187					0.179	0.25	0.196	0.165					0.315	0.209	0.211				0.179	0.244	0.202	0.236					0.174	0.191	0.171
16	0.185	0.214	0.217	0.154					0.18	0.247	0.194	0.161					0.291	0.182	0.196				0.16	0.209	0.175	0.201					0.168	0.19	0.168
17	0.172	0.176	0.178	0.135					0.179	0.246	0.19	0.16					0.273	0.164	0.188				0.146	0.185	0.16	0.175					0.161	0.184	0.161
18	0.165	0.151	0.155	0.126					0.178	0.246	0.187	0.161					0.258	0.155	0.181				0.137	0.169	0.15	0.158					0.154	0.178	0.156
19	0.16	0.134	0.139	0.122					0.176	0.245	0.185	0.157					0.243	0.152	0.177				0.131	0.155	0.144	0.148					0.148	0.175	0.151
20	0.155	0.124	0.129	0.119					0.175	0.245	0.18	0.157					0.232	0.144	0.173				0.124	0.151	0.141	0.141					0.143	0.172	0.147
21	0.155	0.121	0.124	0.121					0.172	0.242	0.18	0.159					0.224	0.141	0.17				0.12	0.144	0.138	0.134					0.138	0.167	0.144
22	0.149	0.117	0.122	0.122					0.173	0.24	0.177	0.155					0.215	0.138	0.167				0.119	0.143	0.136	0.13					0.133	0.164	0.142
23	0.147	0.117	0.12	0.124					0.169	0.238	0.175	0.156					0.208	0.137	0.166				0.116	0.141	0.133	0.127					0.13	0.16	0.139
24	0.144	0.117	0.119	0.125					0.167	0.235	0.173	0.15					0.201	0.135	0.165				0.114	0.14	0.132	0.126					0.125	0.158	0.138
25	0.141	0.118	0.122	0.126					0.165	0.231	0.171	0.151					0.199	0.135	0.163				0.113	0.138	0.131	0.125					0.121	0.155	0.137
26	0.14	0.12	0.124	0.128					0.162	0.227	0.171	0.149					0.196	0.134	0.162				0.111	0.137	0.129	0.123					0.117	0.152	0.137
27	0.137	0.123	0.127	0.13					0.159	0.223	0.168	0.148					0.194	0.132	0.16				0.109	0.136	0.13	0.124					0.117	0.151	0.135
28	0.136	0.126	0.128	0.132					0.16	0.219	0.168	0.149					0.188	0.132	0.16				0.108	0.136	0.128	0.124					0.115	0.149	0.135
29	0.134	0.129	0.131	0.133					0.157	0.214	0.166	0.151					0.182	0.132	0.159				0.108	0.133	0.128	0.122					0.112	0.146	0.136
Source Data Figure 3b
HPLC quantification of xanthophyll cycle pigments diadinoxanthin (Dd) und diatoxanthin (Dt)
n.d. = not detectable
	Wild type replicate 1	Wild type replicate 2	Wild type replicate 3	x1KO_1a replicate 1	x1KO_1a replicate 2	x1KO_1a replicate 3	x1KO+x2a replicate 1	x1KO+x2a replicate 2	x1KO+x2a replicate 3	x1KO+x3a replicate 1	x1KO+x3a replicate 2	x1KO+x3a replicate 3	x1KO+x4a replicate 1	x1KO+x4a replicate 2	x1KO+x4a replicate 3
Total pool size [mmol(Dd + Dt)/mol(Chl a)]	81.163	91.377	88.939	73.36	99.491	92.672	97.079	89.781	79.676	93.071	82.275	83.805	80.313	76.571	66.959
	Wild type replicate 1	Wild type replicate 2	Wild type replicate 3	x1KO_1a replicate 1	x1KO_1a replicate 2	x1KO_1a replicate 3	x1KO+x2a replicate 1	x1KO+x2a replicate 2	x1KO+x2a replicate 3	x1KO+x3a replicate 1	x1KO+x3a replicate 2	x1KO+x3a replicate 3	x1KO+x4a replicate 1	x1KO+x4a replicate 2	x1KO+x4a replicate 3
%Dt [Dt/(Dt+Dd)*100] without treatment	37.374	23.751	24.771	30.323	38.974	40.26	31.698	27.522	26.056	28.227	31.815	24.961	26.908	27.53	25.325
%Dt [Dt/(Dt+Dd)*100] + DTT	0.477	0	0	1.626	1.693	0	1.707	0.857	0.673	1.975	1.9979	1.2521	1.0858	1.117	2.95

## Sheet: Fig. 4
Source Data Figure 4
Cross section and NPQ measurements
Low light measurements							High light measurements
Wild type
	PAR [µE]	F	Fm/Fm'	Sigma [Å2]	NPQ			PAR [µE]	F	Fm/Fm'	Sigma [Å2]	NPQ
Replicate1	0	27963	58896	552	0.0548255		Replicate 1	0	44335	68211	459	-0.0120362
	33	37229	62125	532.6	0			33	47061	67390	453.8	0
	66	46191	63905	507.2	-0.0278538			66	47259	65161	422.2	0.0342076
	99	49136	62163	483.4	-0.000611296			99	44983	60537	404.8	0.113203
	132	47458	57086	465	0.0882703			132	41486	54863	384.4	0.228332
	198.7	46692	52643	442.2	0.180119			198.7	37310	47052	359	0.432245
	265.3	46064	50328	432.6	0.234402			265.3	34380	41793	327.4	0.612471
	332	45878	49101	434.4	0.265249			332	33018	38893	319.6	0.732703
	398.7	45615	48015	459.8	0.293867			398.7	32520	37333	322	0.805105
	465.3	45061	47051	412.2	0.320376			465.3	32320	36504	321.4	0.846099
	532	44425	45898	461.6	0.353545			532	32282	35958	316.8	0.874131
	598.7	43675	44787	438	0.387121			598.7	32377	35568	325.6	0.894681
	665.3	42738	43675	453.4	0.422438			665.3	32386	35217	333	0.913564
	732	41826	42479	439.8	0.462487			732	32274	34830	328.4	0.934826
	798.7	40767	41230	464	0.506791			798.7	32248	34530	321.4	0.951636
Replicate2	0	27583	63132	510.4	0.104448		Replicate 2	0	27917	48615	455.8	-0.0713154
	33	38242	69726	527.8	0			33	30733	45148	419.6	0
	66	43074	67267	515.2	0.0365558			66	27694	36844	362.2	0.225383
	99	47312	66932	508.2	0.0417439			99	23234	29116	323.2	0.550625
	132	48892	64573	492.4	0.0798012			132	20751	24809	290.4	0.819823
	198.7	49805	60379	483.4	0.154805			198.7	19624	22176	269.4	1.03589
	265.3	48838	56366	470.2	0.237022			265.3	19345	21286	256.6	1.12102
	332	48436	54381	471	0.282176			332	19402	20905	278.8	1.15967
	398.7	48236	53036	473.2	0.314692			398.7	19425	20706	264.8	1.18043
	465.3	47801	51659	475.2	0.349736			465.3	19504	20558	287	1.19613
	532	46993	50243	482.8	0.387775			532	19500	20434	274.4	1.20945
	598.7	46101	48758	486.8	0.430042			598.7	19506	20366	274.6	1.21683
	665.3	44937	47202	493.2	0.477183			665.3	19459	20246	262.4	1.22997
	732	43797	45568	504.6	0.530153			732	19469	20102	279.8	1.24595
	798.7	42604	44025	472	0.583782			798.7	19363	19911	318.4	1.26749
Replicate3	0	43641	104088	475.6	0.0341058		Replicate 3	0	44795	88020	524.4	-0.0140763
	33	54118	107638	478.2	0			33	51906	86781	498.4	0
	66	62438	106677	474.4	0.0090085			66	56694	84858	457.2	0.0226614
	99	71443	109146	478.6	-0.0138164			99	54493	76609	425	0.132778
	132	77595	109701	473	-0.0188057			132	47614	63805	395.4	0.360097
	198.7	82552	105912	459.8	0.0162965			198.7	38439	47784	337.2	0.81611
	265.3	76442	93713	425.6	0.148592			265.3	33607	39613	303.6	1.19072
	332	71425	84535	408.2	0.273295			332	32094	36667	296.6	1.36673
	398.7	69467	80148	404.8	0.34299			398.7	31734	35565	292.6	1.44007
	465.3	69065	77851	406.6	0.382616			465.3	31773	35109	279.6	1.47176
	532	68714	76296	401.4	0.410795			532	31973	34761	289.6	1.4965
	598.7	68466	74851	411.2	0.43803			598.7	31992	34462	283.6	1.51816
	665.3	67865	73548	406.8	0.463507			665.3	31970	34104	293.8	1.5446
	732	67226	72186	408.2	0.49112			732	32036	33895	303.2	1.56029
	798.7	66407	70782	410.6	0.520697			798.7	31808	33564	276.2	1.58554
Replicate4	0	16804	35018	503.2	0.136558		Replicate 4	0	24437	41920	579.4	-0.049499
	33	21577	39800	494.8	0			33	28618	39845	504.2	0
	66	23878	38391	488.2	0.0367013			66	27157	34891	456.2	0.141985
	99	26318	38649	478.6	0.0297808			99	24238	29652	412.8	0.343754
	132	26318	36471	463.4	0.091278			132	22676	26544	386	0.501093
	198.7	26359	33461	442.2	0.189444			198.7	22450	25021	354.2	0.592462
	265.3	24486	29597	417.2	0.344731			265.3	22500	24462	357.2	0.628853
	332	23803	27743	422.4	0.434596			332	22545	24141	352	0.650512
	398.7	23518	26770	406.2	0.486739			398.7	22591	23933	356.4	0.664856
	465.3	23043	25774	416	0.544192			465.3	22535	23632	376.2	0.686061
	532	22636	24877	415.6	0.599871			532	22431	23363	373.6	0.705474
	598.7	22246	24116	396.4	0.650357			598.7	22290	23138	367	0.722059
	665.3	21599	23150	448.2	0.719222			665.3	22166	22804	385.4	0.747281
	732	20744	22059	416.8	0.804252			732	21955	22476	395.8	0.77278
	798.7	20253	21315	446.2	0.86723			798.7	21751	22216	340.6	0.793527
Replicate5	0	42694	94125	501.2	0.0273997		Replicate 5	0	29309	60502	571.8	0.00642954
	33	48968	96704	494.4	0			33	37339	60891	515	0
	66	51306	93610	491.8	0.033052			66	38478	55874	473.6	0.0897913
	99	56690	95609	489.6	0.0114529			99	34839	47708	429	0.276327
	132	61083	96152	488	0.00574091			132	29552	38594	393.8	0.577732
	198.7	67172	94857	476	0.0194714			198.7	25698	31072	351.4	0.959674
	265.3	66170	87175	458.6	0.109309			265.3	24139	28037	325.4	1.17181
	332	62508	78538	431	0.231302			332	23842	26979	317.2	1.25698
	398.7	60308	73188	412.8	0.32131			398.7	23870	26529	317.6	1.29526
	465.3	59640	70221	416.6	0.377138			465.3	23998	26227	338.4	1.32169
	532	59553	68609	414.2	0.409494			532	24069	26065	316	1.33612
	598.7	59538	67426	413.6	0.434224			598.7	24072	25841	317.8	1.35637
	665.3	59026	65949	416.2	0.466345			665.3	24091	25544	343.2	1.38377
	732	58776	64584	417.6	0.497337			732	24035	25334	336.4	1.40353
	798.7	57924	63141	415.8	0.531556			798.7	23870	25049	319.6	1.43088
Replicate6	0	13883	31632	510.8	0.0244689
	33	16712	32406	496.8	0
	66	19946	33179	490.4	-0.0232979
	99	21768	32981	479.4	-0.0174343
	132	22192	31432	466.8	0.0309875
	198.7	21748	28028	435.6	0.156201
	265.3	19875	24296	402.8	0.3338
	332	19139	22459	387.2	0.442896
	398.7	19036	21703	394.6	0.493158
	465.3	18997	21286	386.6	0.522409
	532	19000	20956	393.4	0.546383
	598.7	18820	20556	392	0.576474
	665.3	18706	20161	401.6	0.607361
	732	18479	19755	399.4	0.640395
	798.7	18090	19195	387	0.688252
Low light measurements							High light measurements
x1KO_1a
	PAR [µE]	F	Fm/Fm'	Sigma [Å2]	NPQ			PAR [µE]	F	Fm/Fm'	Sigma [Å2]	NPQ
Replicate1	0	28018	57380	570.2	0.0871384		Replicate 1	0	25094	39911	450	-0.0247801
	33	38848	62380	545.6	0			33	27675	38922	414.6	0
	66	49132	65378	522.8	-0.0458564			66	25518	32883	361.8	0.183651
	99	60240	74409	509	-0.161661			99	21211	25997	332.4	0.497173
	132	61727	72186	512.8	-0.135844			132	18170	21490	302	0.811168
	198.7	66606	73349	528.2	-0.149545			198.7	16160	18105	280.4	1.14979
	265.3	67953	72574	537.6	-0.140464			265.3	15430	16917	241.6	1.30076
	332	67372	70582	541	-0.116205			332	15231	16358	245.6	1.37939
	398.7	66046	68442	586.2	-0.0885713			398.7	15200	16086	251.4	1.41962
	465.3	64551	66155	547	-0.057063			465.3	15193	15922	269.8	1.44454
	532	62513	63763	570	-0.0216897			532	15206	15823	240	1.45984
	598.7	60586	61348	555.2	0.0168221			598.7	15182	15701	261.6	1.47895
	665.3	58488	58989	573.4	0.0574853			665.3	15186	15602	270.4	1.49468
	732	56499	56718	498	0.0998272			732	15123	15498	223.4	1.51142
	798.7	54634	54514		0.144293			798.7	15064	15364	238	1.53332
Replicate2	0	27042	58620	553.8	0.0593142		Replicate 2	0	22026	30897	453.8	-0.0433375
	33	34754	62097	547.6	0			33	23477	29558	417	0
	66	41308	63460	548.6	-0.0214781			66	23554	27816	381.2	0.0626258
	99	46611	64828	548	-0.0421269			99	22490	25586	364.2	0.155241
	132	50523	65746	549.4	-0.0555015			132	21770	24083	343.2	0.227339
	198.7	56743	67435	572.8	-0.0791577			198.7	21766	23298	345.6	0.268693
	265.3	63692	73192	574.8	-0.151588			265.3	21740	22851	355.4	0.29351
	332	60824	67934	583.4	-0.0859216			332	21732	22647	337.2	0.305162
	398.7	59949	65621	595	-0.0537023			398.7	21715	22453	334.2	0.316439
	465.3	58933	63402	579.8	-0.0205829			465.3	21619	22222	367.8	0.330123
	532	57347	60933	597.8	0.0191029			532	21513	22055	338.2	0.340195
	598.7	55473	58324	613.2	0.0646904			598.7	21441	21823	347.4	0.354443
	665.3	53249	55355	596.8	0.121796			665.3	21230	21619	319.4	0.367223
	732	50853	52316	614.2	0.18696			732	21077	21339	384.8	0.385163
	798.7	48376	49419	611.2	0.256541			798.7	20882	21107	338.6	0.400388
Replicate3	0	39486	88777	491.6	0.0411931		Replicate 3	0	32398	52597	528.6	-0.0178908
	33	47621	92434	486.8	0			33	37309	51656	477	0
	66	56706	95350	488.6	-0.0305821			66	39538	50476	435	0.0233774
	99	63783	97655	488.4	-0.0534637			99	37644	46117	413.8	0.120108
	132	70266	99961	491.8	-0.0752994			132	33676	40281	397.8	0.282391
	198.7	81332	103948	505.4	-0.110767			198.7	31561	36065	376.6	0.432303
	265.3	87176	104807	518.8	-0.118055			265.3	31218	34667	348.4	0.490063
	332	89783	103808	535.6	-0.109568			332	31018	33665	367	0.534413
	398.7	90704	102318	539.2	-0.0966008			398.7	31086	33319	360.4	0.550347
	465.3	90557	100167	538	-0.0772011			465.3	31023	32936	347.4	0.568375
	532	89494	97686	545.2	-0.0537641			532	30970	32553	356.4	0.586828
	598.7	87809	94870	548.4	-0.0256772			598.7	30772	32111	379.6	0.60867
	665.3	85836	91848	544.2	0.00638011			665.3	30599	31792	364.4	0.624811
	732	83793	88807	548.4	0.0408414			732	30456	31383	385.2	0.645987
	798.7	81287	85579	554.2	0.0801014			798.7	30082	30876	385.6	0.673015
Replicate4	0	14917	31657	517.6	0.0417601		Replicate 4	0	26346	36576	586.2	-0.0135335
	33	17795	32979	500.6	0			33	29080	36081	523.8	0
	66	20084	32487	490.8	0.0151445			66	29539	34677	479.2	0.0404879
	99	22720	33029	490.2	-0.00151382			99	29378	33286	458.8	0.0839692
	132	25653	34343	493.2	-0.039717			132	29297	32404	454.2	0.113474
	198.7	29254	35627	512.4	-0.0743257			198.7	29836	32073	429	0.124965
	265.3	29629	34278	527.8	-0.037896			265.3	29822	31526	440.6	0.144484
	332	30169	33803	550.4	-0.0243765			332	29660	31002	461	0.163828
	398.7	29812	32706	564.6	0.00834709			398.7	29613	30714	449.6	0.174741
	465.3	28806	31032	563.2	0.0627417			465.3	29317	30227	426	0.193668
	532	28026	29809	555.8	0.106344			532	28998	29786	422.2	0.211341
	598.7	27140	28592	561.2	0.153435			598.7	28809	29412	470.8	0.226744
	665.3	25588	26717	575.4	0.234383			665.3	28389	28893	421.2	0.24878
	732	24109	24953	569.6	0.321645			732	28103	28506	490.4	0.265734
	798.7	22732	23355	531.4	0.412075			798.7	27638	27967	464.4	0.290128
Replicate5	0	23963	53003	500.2	-0.00466011		Replicate 5	0	15242	29656	577.2	-0.00040464
	33	27307	52756	494.6	0			33	18670	29644	530.4	0
	66	31121	53325	487.6	-0.0106704			66	20101	28945	500.2	0.0241492
	99	35264	55004	490.6	-0.0408698			99	20188	27279	473	0.0866967
	132	38857	56114	492.4	-0.0598425			132	19730	25411	448.6	0.166581
	198.7	45291	58473	506.2	-0.0977716			198.7	19865	23865	425.2	0.242154
	265.3	48952	59299	525.8	-0.110339			265.3	19705	22740	423.4	0.303606
	332	50705	58906	534.8	-0.104404			332	19582	22037	422.4	0.345192
	398.7	51084	57781	545.8	-0.0869663			398.7	19539	21597	408.8	0.372598
	465.3	50805	56347	554.8	-0.0637301			465.3	19328	21098	403.6	0.405062
	532	49951	54562	542.4	-0.0331			532	19269	20732	412	0.429867
	598.7	48734	52505	557.2	0.0047805			598.7	19031	20267	419.4	0.462673
	665.3	47370	50479	557	0.0451079			665.3	18784	19855	420.2	0.493024
	732	45834	48306	549.2	0.0921211			732	18516	19460	405.8	0.52333
	798.7	44292	46255	551	0.140547			798.7	18331	19038	401.6	0.557096
Replicate6	0	18425	41795	506.6	0.00971408
	33	21458	42201	502.6	0
	66	24880	42938	498.4	-0.0171643
	99	27969	43855	502.4	-0.0377152
	132	30986	44717	503	-0.056265
	198.7	39279	51668	489	-0.183228
	265.3	40163	49496	496.6	-0.147386
	332	41136	48447	506.4	-0.128924
	398.7	41386	47318	513.4	-0.108141
	465.3	41231	46078	507.8	-0.0841399
	532	40587	44485	510.2	-0.0513431
	598.7	39530	42823	504.6	-0.0145249
	665.3	38283	41051	510	0.0280139
	732	37166	39234	516.4	0.0756232
	798.7	35909	37607	500.6	0.122158
Low light measurements							High light measurements
x1KO+x2a
	PAR [µE]	F	Fm/Fm'	Sigma [Å2]	NPQ			PAR [µE]	F	Fm/Fm'	Sigma [Å2]	NPQ
Replicate1	0	26199	54555	571.8	0.083732		Replicate 1	0	38755	60896	461	-0.00840778
	33	36183	59123	549.6	0			33	41375	60384	457	0
	66	45582	61604	523	-0.0402734			66	42216	59864	439.8	0.00868636
	99	50498	62267	507.2	-0.0504922			99	41396	57486	421.6	0.0504123
	132	50740	59590	497	-0.00783689			132	39168	53273	408	0.133482
	198.7	51747	57403	498.6	0.0299636			198.7	33946	44448	374	0.358531
	265.3	51572	55510	514.2	0.0650874			265.3	28686	36283	342	0.66425
	332	51204	54086	498.2	0.0931295			332	25598	31297	323	0.929386
	398.7	50442	52643	503.2	0.123093			398.7	24169	28788	303.6	1.09754
	465.3	49495	51075	513.4	0.157572			465.3	23465	27320	295	1.21025
	532	48191	49399	518.8	0.196846			532	23204	26442	295.4	1.28364
	598.7	46906	47687	509.4	0.239814			598.7	23018	25900	286.8	1.33143
	665.3	45459	46071	526.2	0.283302			665.3	22997	25470	290.6	1.37079
	732	44113	44471	529.4	0.329473			732	22994	25157	287.6	1.40029
	798.7	42724	42939	519.2	0.376907			798.7	22937	24817	298.6	1.43317
Replicate2	0	26165	57471	546.8	0.0474674		Replicate 2	0	26030	46981	446.4	-0.0344182
	33	32834	60199	537.4	0			33	29111	45364	435	0
	66	39083	61419	537.6	-0.0198636			66	30231	43506	404.2	0.0427068
	99	43798	62335	533.6	-0.0342665			99	28205	38888	383.2	0.16653
	132	46958	62485	532.6	-0.0365848			132	25071	33485	363.2	0.354756
	198.7	50576	61766	536.2	-0.0253699			198.7	21971	27651	331.2	0.640592
	265.3	49973	58390	531.2	0.0309813			265.3	20263	24332	311.8	0.864376
	332	48915	55385	528.2	0.0869188			332	19634	22900	301	0.980961
	398.7	47769	53042	519.8	0.134931			398.7	19402	22111	298.4	1.05165
	465.3	46735	51043	532.4	0.179378			465.3	19398	21681	301.6	1.09234
	532	45463	48950	528.8	0.229806			532	19306	21385	288.8	1.1213
	598.7	44175	47027	535.4	0.280094			598.7	19290	21016	312.6	1.15855
	665.3	42775	45093	534	0.334997			665.3	19314	20913	285.4	1.16918
	732	41283	43166	505.6	0.394593			732	19297	20608	315.4	1.20128
	798.7	39740	41182	532	0.461779			798.7	19337	20502	311.4	1.21266
Replicate3	0	37938	86498	489.6	0.0340817		Replicate 3	0	35726	59726	515.8	-0.0149349
	33	45809	89446	481.8	0			33	41188	58834	468.2	0
	66	54459	92257	482.6	-0.0304692			66	43635	57939	435.4	0.0154473
	99	61154	94121	478.6	-0.0496701			99	42413	53954	420.2	0.0904474
	132	66899	95597	479.2	-0.064343			132	36907	45741	401	0.286242
	198.7	74676	96433	478.6	-0.0724545			198.7	29904	35678	358.4	0.649027
	265.3	74434	91285	467	-0.0201457			265.3	27313	31434	339.4	0.871668
	332	72143	85508	463	0.0460542			332	26487	29820	313.8	0.972971
	398.7	70933	81800	470.8	0.0934719			398.7	26307	28961	327	1.03149
	465.3	70315	79555	463.6	0.124329			465.3	26090	28371	341.8	1.07374
	532	69772	77512	477	0.153963			532	26124	28083	317.6	1.095
	598.7	68920	75660	470.2	0.18221			598.7	26043	27716	335	1.12274
	665.3	67821	73504	480.8	0.216886			665.3	29190	30835	340.4	0.908027
	732	66527	71485	471.6	0.251256			732	25702	26984	345	1.18033
	798.7	64895	69155	477.6	0.293413			798.7	25649	26774	335.6	1.19743
Replicate4	0	21935	46012	507.4	0.0521386		Replicate 4	0	35883	62415	600.2	-0.0218377
	33	25473	48411	506.4	0			33	40593	61052	564.4	0
	66	31141	51095	500.6	-0.0525296			66	41926	58466	523	0.0442308
	99	35641	52855	496	-0.0840791			99	40466	53922	490.6	0.132228
	132	39018	53625	496.2	-0.0972308			132	38184	49037	458.4	0.245019
	198.7	42197	52440	505.2	-0.0768307			198.7	36094	43738	425.6	0.395857
	265.3	41246	48798	499.2	-0.00793065			265.3	34508	40374	405.6	0.512161
	332	40613	46499	495.8	0.0411192			332	34103	38822	395.2	0.572613
	398.7	40130	44897	503.8	0.078268			398.7	33946	37915	391.2	0.610233
	465.3	39448	43361	497.8	0.116464			465.3	33834	37172	398.4	0.642419
	532	38391	41542	509.6	0.165351			532	33738	36583	404.4	0.668863
	598.7	37281	39866	516.8	0.214343			598.7	33538	36021	390.2	0.6949
	665.3	36000	38147	497.2	0.269064			665.3	33448	35521	411.6	0.718758
	732	34705	36485	499.2	0.326874			732	33170	35102	384.2	0.739274
	798.7	33487	34912	482	0.386658			798.7	32934	34546	373.2	0.767267
Replicate5	0	24881	53961	501.4	0.0666407		Replicate 5	0	15191	30868	576.4	-0.00518336
	33	30843	57557	500.8	0			33	18456	30708	545.2	0
	66	35247	58882	495.2	-0.0225026			66	19412	29273	512.4	0.0490213
	99	38667	59536	491.2	-0.0332404			99	19337	27313	481.2	0.1243
	132	41780	60078	494	-0.0419621			132	17968	24217	458.2	0.268035
	198.7	45707	59327	488.4	-0.0298346			198.7	16384	20619	424.8	0.489306
	265.3	46044	56433	483.8	0.0199174			265.3	15286	18396	404.6	0.669276
	332	46784	54960	492.2	0.0472525			332	14843	17389	377.4	0.765944
	398.7	47191	53865	498	0.0685417			398.7	14659	16692	393.4	0.839684
	465.3	47036	52575	500.2	0.0947599			465.3	14641	16387	385.2	0.873924
	532	46374	51036	494.4	0.127773			532	14431	16007	362.8	0.918411
	598.7	45616	49451	510.2	0.16392			598.7	14226	15549	385.4	0.974918
	665.3	44214	47573	503.6	0.209867			665.3	14161	15311	395.6	1.00562
	732	43156	45812	500	0.256374			732	14062	15023	401.6	1.04407
	798.7	41780	44077	510.8	0.305828			798.7	13913	14796	393.4	1.07543
Replicate6	0	13433	30759	508.2	0.0128743
	33	15652	31155	499.6	0
	66	17721	31193	494.6	-0.00121822
	99	19952	31885	494	-0.0228948
	132	21988	32545	494.8	-0.0427101
	198.7	25650	33738	510.4	-0.0765606
	265.3	27371	33657	519.6	-0.0743382
	332	28065	33050	527	-0.0573374
	398.7	28377	32357	531.4	-0.0371481
	465.3	28121	31437	530.8	-0.00897032
	532	27700	30299	535.6	0.0282518
	598.7	27050	29231	536.6	0.0658205
	665.3	26382	28192	534	0.105101
	732	25611	27015	532.2	0.153248
	798.7	24764	25843	541	0.205549
Low light measurements							High light measurements
x1KO+x3a
	PAR [µE]	F	Fm/Fm'	Sigma [Å2]	NPQ			PAR [µE]	F	Fm/Fm'	Sigma [Å2]	NPQ
Replicate1	0	34947	65969	648.6	0.0298474		Replicate 1	0	32657	53754	423	-0.000669718
	33	44012	67938	617.8	0			33	36376	53718	410.2	0
	66	51762	69013	577	-0.0155768			66	38307	52766	380.6	0.0180419
	99	60749	75959	539.4	-0.105596			99	36438	48393	362	0.110037
	132	57699	68679	515	-0.0107893			132	32245	41592	341.8	0.291546
	198.7	56572	63533	493.8	0.069334			198.7	25465	31047	304.8	0.730215
	265.3	54373	59212	480.8	0.147369			265.3	20459	23900	266.6	1.24762
	332	52990	56671	482	0.198814			332	17642	19987	254.4	1.68765
	398.7	51959	54712	479.4	0.241739			398.7	16083	17850	229.2	2.00941
	465.3	50695	52900	491	0.284272			465.3	15087	16499	218	2.25583
	532	49494	51183	486.2	0.327355			532	14494	15489	251.2	2.46814
	598.7	48311	49505	476.4	0.372346			598.7	14108	15029	222.4	2.57429
	665.3	46912	47822	503.2	0.420643			665.3	13906	14611	250.8	2.67655
	732	45437	46061	526	0.474957			732	13773	14438	214.6	2.7206
	798.7	44009	44365	448.8	0.531342			798.7	13780	14267	247.2	2.76519
Replicate2	0	28750	60683	556.4	0.0709919		Replicate 2	0	20087	37819	446	-0.00044951
	33	37637	64991	547.4	0			33	23505	37802	444.4	0
	66	44020	65910	548.4	-0.0139433			66	24903	37035	424.2	0.0207101
	99	48716	66871	549.4	-0.0281138			99	24523	34607	405.8	0.0923224
	132	51408	66462	546.6	-0.0221329			132	22209	30485	377	0.24002
	198.7	53369	63915	530	0.0168349			198.7	17851	22948	338.6	0.64729
	265.3	50311	58130	505.2	0.118029			265.3	13861	16846	308.8	1.24397
	332	47296	53263	487.2	0.22019			332	11793	13851	272.4	1.72919
	398.7	45216	49981	482.8	0.300314			398.7	10811	12417	242.2	2.04437
	465.3	43737	47716	470.2	0.362038			465.3	10269	11497	258.4	2.28799
	532	42490	45747	461.6	0.420661			532	9999	10974	275.2	2.44469
	598.7	41210	43821	470.8	0.483102			598.7	9829	10793	227.4	2.50246
	665.3	39895	42080	474.8	0.544463			665.3	9753	10591	236	2.56926
	732	38611	40391	454.8	0.609047			732	9782	10486	241.2	2.605
	798.7	37326	38853	443.4	0.672741			798.7	9766	10388	261	2.63901
Replicate3	0	43850	94338	502.4	0.0366448		Replicate 3	0	41500	70273	554.6	-0.0801303
	33	52377	97795	497	0			33	43998	64642	509.2	0
	66	60554	100185	497.6	-0.0238559			66	45755	62451	470.6	0.0350835
	99	67244	102276	497	-0.0438128			99	43185	57016	447.8	0.133752
	132	72545	103410	496.2	-0.0542984			132	38164	49020	429.2	0.318686
	198.7	78974	102431	485.8	-0.0452597			198.7	31458	38166	384.4	0.693706
	265.3	75837	93836	463	0.0421906			265.3	26229	30524	326.8	1.11774
	332	68893	82715	430	0.182313			332	23820	26846	302.6	1.40788
	398.7	64047	74916	409.4	0.305395			398.7	22554	24784	303.2	1.60821
	465.3	61342	70151	401.2	0.394064			465.3	21747	23553	305	1.74453
	532	59620	66971	393.4	0.460259			532	21352	22864	299	1.82724
	598.7	58486	64808	383.2	0.508996			598.7	21080	22391	301	1.88696
	665.3	57588	63008	385.4	0.552104			665.3	20927	22145	262.6	1.91903
	732	56680	61535	392.6	0.589258			732	20831	21813	292.6	1.96346
	798.7	55769	60051	388.2	0.628532			798.7	20708	21600	307	1.99269
Replicate4	0	19219	41141	519.4	0.0685934		Replicate 4	0	24722	41343	581.4	-0.0470213
	33	24344	43963	513.8	0			33	28675	39399	517.6	0
	66	29745	46164	510.4	-0.0476778			66	28113	35902	471.4	0.097404
	99	33773	47232	508	-0.0692116			99	24772	30427	432.4	0.29487
	132	36398	47275	510.2	-0.0700582			132	21747	25760	406	0.529464
	198.7	38886	46284	515.8	-0.0501469			198.7	19762	22272	369.8	0.768992
	265.3	39051	44436	514.8	-0.0106445			265.3	18641	20492	357	0.922653
	332	38666	42757	519.2	0.0282059			332	18225	19689	337	1.00107
	398.7	37858	41111	536.6	0.0693732			398.7	17956	19239	283.6	1.04787
	465.3	36852	39462	532.4	0.114059			465.3	17798	18853	312.2	1.0898
	532	35734	37796	506.8	0.163165			532	17699	18533	346	1.12588
	598.7	34466	36167	529.2	0.215556			598.7	17526	18321	318.4	1.15048
	665.3	33237	34576	517.2	0.271489			665.3	17397	18077	332.6	1.17951
	732	32033	33138	543	0.326664			732	17178	17743	326.4	1.22054
	798.7	30741	31581	474.4	0.392071			798.7	17110	17586	340.2	1.24036
Replicate5	0	32996	65329	525.8	0.0424773		Replicate 5	0	21641	41250	619.8	0.0081697
	33	40111	68104	528.2	0			33	27181	41587	556	0
	66	43806	67883	518	0.0032556			66	28537	39525	511.6	0.0521695
	99	46299	67716	513.8	0.00572981			99	26540	34923	471.2	0.19082
	132	48451	67266	508.8	0.012458			132	22468	28535	426.8	0.457403
	198.7	51491	65797	499.6	0.0350624			198.7	17680	21164	368.4	0.964988
	265.3	50254	61066	476	0.115252			265.3	14890	17154	325.8	1.42433
	332	49096	57633	460	0.181684			332	13690	15323	339	1.71402
	398.7	48713	55557	458.4	0.22584			398.7	13146	14497	303.8	1.86866
	465.3	48399	54167	456.2	0.257297			465.3	12873	14012	295.4	1.96796
	532	47968	52753	459.4	0.290998			532	12749	13744	284.6	2.02583
	598.7	47185	51289	464.8	0.327848			598.7	12664	13510	293	2.07824
	665.3	46324	49843	457.2	0.36637			665.3	12600	13330	304.4	2.1198
	732	45319	48391	458.6	0.407369			732	12616	13218	319.8	2.14624
	798.7	44202	46782	447.4	0.455774			798.7	12495	13047	310	2.18748
Replicate6	0	11351	25095	509.8	0.0122734
	33	13606	25403	495.4	0
	66	15778	25712	491.4	-0.0120177
	99	17499	25993	488.6	-0.0226984
	132	18454	25538	476	-0.00528624
	198.7	18894	24024	461.2	0.0574009
	265.3	17644	21275	425.2	0.194031
	332	16725	19387	403.4	0.310311
	398.7	16716	18848	419	0.347782
	465.3	16356	18140	420.6	0.400386
	532	16182	17699	411.8	0.435279
	598.7	15979	17341	403.8	0.46491
	665.3	15604	16712	398.4	0.520045
	732	15188	16118	424.4	0.576064
	798.7	14812	15603	384.6	0.628084
Low light measurements							High light measurements
x1KO+x4a
	PAR [µE]	F	Fm/Fm'	Sigma [Å2]	NPQ			PAR [µE]	F	Fm/Fm'	Sigma [Å2]	NPQ
Replicate1	0	28038	58931	560.2	0.0573382		Replicate 1	0	34661	54384	407.4	-0.0352861
	33	40452	62310	532	0			33	36118	52465	415.2	0
	66	51551	65729	505.6	-0.0520166			66	37396	52154	390.6	0.00596311
	99	62720	74459	496.4	-0.163164			99	37016	50015	376.6	0.0489853
	132	63171	71754	507	-0.131616			132	35456	46723	365.4	0.122895
	198.7	66797	72286	532.4	-0.138007			198.7	32892	41237	339.4	0.27228
	265.3	67709	71383	532.4	-0.127103			265.3	30197	36272	325	0.446433
	332	66670	69314	557.4	-0.101047			332	28561	33329	304.2	0.574155
	398.7	65294	67063	550.2	-0.0708737			398.7	27750	31633	298	0.658553
	465.3	63405	64744	561.4	-0.0375942			465.3	27455	30623	307.6	0.713255
	532	61289	62211	608.2	0.00159136			532	27347	29906	324	0.75433
	598.7	59331	59919	537.2	0.0399039			598.7	27155	29446	304.4	0.781736
	665.3	57267	57589	491.8	0.0819775			665.3	27141	29080	306.2	0.804161
	732	55126	55178	435	0.129254			732	26871	28500	305.6	0.840877
	798.7	53034	52932		0.177171			798.7	26792	28208	285.2	0.859933
Replicate2	0	25159	54120	543	0.0739468		Replicate 2	0	19006	30772	458.6	-0.0215456
	33	32892	58122	528.6	0			33	21169	30109	445.2	0
	66	39875	60181	532.2	-0.0342135			66	21775	28774	406.6	0.0463961
	99	45148	61842	534.8	-0.0601533			99	20903	26403	386.2	0.140363
	132	49052	62875	542.4	-0.0755944			132	19778	24036	372	0.252663
	198.7	54585	64208	568	-0.0947857			198.7	19043	21879	360	0.37616
	265.3	56378	63540	590.2	-0.0852691			265.3	18456	20611	334.2	0.460822
	332	56044	61524	605.4	-0.0552955			332	18203	19837	346.2	0.51782
	398.7	55214	59469	601.6	-0.0226505			398.7	18053	19414	325	0.550891
	465.3	53724	57013	602.6	0.0194517			465.3	17836	18948	357	0.589033
	532	52026	54593	619.4	0.064642			532	17695	18679	338.2	0.611917
	598.7	50142	52026	612	0.117172			598.7	17627	18423	334.4	0.634316
	665.3	48140	49560	647.6	0.17276			665.3	17506	18228	352.2	0.651799
	732	46068	46993	634	0.236823			732	17443	18041	313.4	0.668921
	798.7	44064	44720	643.2	0.299687			798.7	17379	17879	332.6	0.684043
Replicate3	0	37022	81955	495.6	0.0723202		Replicate 3	0	29599	47340	496.6	0.00893536
	33	46874	87882	494	0			33	35131	47763	443.8	0
	66	54926	89808	494.2	-0.0214458			66	37233	46464	406.6	0.0279571
	99	61117	91963	494	-0.0443765			99	35773	42879	388.6	0.113902
	132	66939	94034	495.4	-0.0654231			132	31440	36721	368.4	0.3007
	198.7	77284	97783	516.2	-0.101255			198.7	28460	31921	349.2	0.496288
	265.3	82134	98178	532.6	-0.104871			265.3	27436	29897	350.8	0.597585
	332	84279	97249	544	-0.0963198			332	26984	29020	329	0.645865
	398.7	84472	95198	556.2	-0.0768504			398.7	26845	28526	324.2	0.674367
	465.3	83649	92633	561.4	-0.0512884			465.3	26845	28276	318.4	0.689171
	532	82482	90084	560.8	-0.0244439			532	26706	27864	334.8	0.714147
	598.7	80826	87130	565.2	0.00863078			598.7	26503	27527	333.8	0.735133
	665.3	78771	84042	567.6	0.0456914			665.3	26379	27263	318.8	0.751935
	732	76526	80865	565	0.0867743			732	26254	27017	340.8	0.767887
	798.7	74112	77743	580.2	0.130417			798.7	26031	26643	367.6	0.792704
Replicate4	0	22616	49085	524.2	0.0328206		Replicate 4	0	37503	56716	570.2	-0.0316137
	33	26481	50696	531	0			33	41145	54923	525.4	0
	66	31737	52662	530.6	-0.0373324			66	42010	52851	490.4	0.0392046
	99	36693	54459	537.2	-0.0690979			99	41666	50337	467.4	0.0911059
	132	42862	59897	527.8	-0.153614			132	41266	48330	452	0.136416
	198.7	46741	58743	539	-0.136987			198.7	41513	46622	426.2	0.178049
	265.3	49329	58478	557.6	-0.133076			265.3	41574	45539	419.6	0.206065
	332	49845	57011	560.6	-0.110768			332	41603	44884	426.6	0.223665
	398.7	49655	55362	578.8	-0.0842816			398.7	41706	44431	422.2	0.236141
	465.3	48865	53478	581.6	-0.0520214			465.3	41282	43622	416.6	0.259067
	532	47671	51388	588	-0.0134662			532	41104	43048	436	0.275855
	598.7	46119	49189	592	0.0306369			598.7	40685	42370	417.2	0.296271
	665.3	44519	46924	578.2	0.0803853			665.3	40375	41827	444	0.313099
	732	42707	44565	563	0.137574			732	39931	41102	430.4	0.336261
	798.7	41151	42587	572.8	0.19041			798.7	39500	40452	434.8	0.357733
Replicate5	0	23396	53162	499.6	0.0099131		Replicate 5	0	16033	30850	574.4	-0.00823339
	33	27482	53689	493.4	0			33	19278	30596	529	0
	66	31332	53939	487.8	-0.00463487			66	20625	29543	486.8	0.035643
	99	35329	55222	489.8	-0.0277607			99	20374	27394	468.2	0.116887
	132	39481	57017	495.8	-0.0583686			132	19605	25151	447.6	0.216492
	198.7	46435	59726	513.4	-0.101078			198.7	19327	23268	412.2	0.314939
	265.3	50131	60279	535	-0.109325			265.3	19040	21982	407.8	0.391866
	332	52046	60043	550	-0.105824			332	18893	21266	407	0.438728
	398.7	52375	58630	559.4	-0.0842743			398.7	18808	20818	397.6	0.46969
	465.3	51758	56940	574.4	-0.0570952			465.3	18698	20413	402	0.498849
	532	50685	54966	577.4	-0.0232325			532	18566	20035	402.4	0.527128
	598.7	49430	52944	568.4	0.0140715			598.7	18462	19682	399.8	0.554517
	665.3	48001	50899	577.6	0.0548144			665.3	18223	19290	421.6	0.586107
	732	46441	48776	558.2	0.100726			732	18103	18946	420.2	0.614906
	798.7	44971	46774	570.6	0.147839			798.7	17907	18630	403.6	0.642297
Replicate6	0	18105	40192	505.6	0.016869
	33	21189	40870	497.2	0
	66	24797	41754	494.6	-0.0211716
	99	28632	43001	494.4	-0.049557
	132	35189	49394	485.4	-0.172572
	198.7	39319	49444	494.8	-0.173408
	265.3	41841	49585	509.8	-0.175759
	332	42475	48476	519.8	-0.156902
	398.7	42272	47041	535.8	-0.131183
	465.3	41589	45504	532.4	-0.101837
	532	40686	43877	543	-0.0685325
	598.7	39460	42067	539.2	-0.0284546
	665.3	38340	40362	517.6	0.0125861
	732	36894	38484	507	0.0619998
	798.7	35431	36621	548	0.116026
Low light measurements							High light measurements
x2KO
	PAR [µE]	F	Fm/Fm'	Sigma [Å2]	NPQ			PAR [µE]	F	Fm/Fm'	Sigma [Å2]	NPQ
Replicate1	0	21515	47820	516.6	0.0885194		Replicate 1	0	38857	64470	466.8	-0.01396
	33	33037	52053	482.4	0			33	42423	63570	457	0
	66	38899	50999	444.2	0.0206671			66	44510	61805	423.4	0.0285576
	99	36234	44041	413.2	0.181921			99	42284	57085	392.6	0.113603
	132	33071	38359	388.6	0.356996			132	37068	48183	367.4	0.319345
	198.7	32978	36384	391.4	0.430656			198.7	30062	36605	327.8	0.736648
	265.3	33472	35923	379.2	0.449016			265.3	25582	29832	293.6	1.13093
	332	33698	35622	388.2	0.46126			332	23668	26747	287	1.37672
	398.7	33606	35080	393.8	0.483837			398.7	22899	25326	274.8	1.51007
	465.3	33309	34474	392.6	0.509921			465.3	22573	24696	253	1.5741
	532	32983	33878	414.4	0.536484			532	22508	24136	284.8	1.63382
	598.7	32602	33316	423	0.562402			598.7	22370	23815	281.6	1.66933
	665.3	32076	32629	421.2	0.595299			665.3	22476	23595	292.4	1.69421
	732	31366	31799	411.2	0.636938			732	22361	23344	276.6	1.72318
	798.7	30841	31172	400	0.669864			798.7	22261	23117	279	1.74992
Replicate2	0	23927	54063	498	0.0841056		Replicate 2	0	29187	55262	459.4	0.000832398
	33	32580	58610	504	0			33	35906	55308	443.8	0
	66	38427	59411	505.6	-0.0134824			66	35842	49901	401	0.108355
	99	41154	58335	497.8	0.00471415			99	31431	41248	368.8	0.340865
	132	40097	53782	480.4	0.0897698			132	27340	34177	341.2	0.618281
	198.7	37586	46303	447.8	0.265793			198.7	24672	28985	307.6	0.908159
	265.3	35947	42133	427.8	0.391071			265.3	23391	26457	300.8	1.09049
	332	35915	40907	422.8	0.432762			332	22983	25401	303.6	1.17739
	398.7	35989	40102	425.4	0.461523			398.7	22803	24948	285.4	1.21693
	465.3	35966	39317	437.2	0.490704			465.3	22756	24619	258.6	1.24656
	532	35614	38417	435	0.525627			532	22767	24216	317.8	1.28394
	598.7	35296	37647	433.4	0.556831			598.7	22757	24043	304.4	1.30038
	665.3	34735	36776	445.2	0.593702			665.3	22690	23820	318.2	1.32191
	732	34168	35896	434.4	0.632772			732	22700	23740	307.8	1.32974
	798.7	33484	34913	442.8	0.678744			798.7	22718	23568	320.6	1.34674
Replicate3	0	37331	84719	484.6	0.0461998		Replicate 3	0	43005	75661	547.2	-0.00223365
	33	47644	88633	485.8	0			33	49655	75492	507.6	0
	66	56042	90994	493.2	-0.0259468			66	52667	73369	466.4	0.0289359
	99	60998	91168	490.8	-0.0278058			99	50675	67335	439.2	0.121141
	132	62682	88240	481.6	0.00445376			132	44773	57621	411.4	0.310147
	198.7	61558	79538	456.4	0.114348			198.7	36874	44831	353.6	0.683924
	265.3	56228	68931	421.6	0.285822			265.3	32377	37495	333.4	1.01339
	332	53923	63587	410	0.393886			332	30669	34561	322.6	1.18431
	398.7	53400	61338	409.2	0.444993			398.7	29862	33062	311.8	1.28335
	465.3	53530	60163	402	0.473214			465.3	29936	32612	304.4	1.31485
	532	53565	59329	413.6	0.493924			532	29550	31904	310	1.36622
	598.7	53441	58465	406.4	0.516001			598.7	29401	31512	291.2	1.39566
	665.3	53108	57345	422.4	0.54561			665.3	29177	31042	307.8	1.43193
	732	52724	56411	417.4	0.571201			732	29293	30898	323.2	1.44326
	798.7	52083	55378	418.4	0.600509			798.7	29236	30628	321.2	1.4648
Replicate4	0	18890	42218	513.6	-0.0156331		Replicate 4	0	44258	83582	586.4	0.0129932
	33	22627	41558	529.4	0			33	54130	84668	539	0
	66	28188	44044	538.6	-0.0564436			66	57011	81036	505.2	0.0448196
	99	32238	45291	543.6	-0.0824226			99	54268	73326	475.6	0.154679
	132	33475	43794	539.8	-0.0510572			132	49101	63390	452.2	0.335668
	198.7	32922	39719	521.2	0.0463003			198.7	42177	51035	402.6	0.659018
	265.3	30398	35102	495.4	0.183921			265.3	38014	44079	365.4	0.920824
	332	28952	32601	474.8	0.274746			332	36570	41322	345	1.04898
	398.7	28197	31147	475	0.334254			398.7	36200	40140	342.4	1.10932
	465.3	27796	30218	470.6	0.375273			465.3	36183	39564	329.6	1.14003
	532	27441	29457	467	0.410802			532	36142	39099	335.8	1.16548
	598.7	26969	28668	493.8	0.44963			598.7	36199	38753	346.2	1.18481
	665.3	26598	28002	471	0.484108			665.3	36280	38423	363	1.20358
	732	25990	27254	454	0.52484			732	36323	38256	324.2	1.2132
	798.7	25426	26500	480.6	0.568226			798.7	36203	37868	360.4	1.23587
Replicate5	0	45108	98806	504.6	0.0264356		Replicate 5	0	15434	32856	571.4	0.035123
	33	53038	101418	510.2	0			33	20032	34010	535.8	0
	66	60552	103514	509.8	-0.0202485			66	22332	33036	499.4	0.029483
	99	66762	105278	511.6	-0.0366648			99	20455	28372	457.8	0.198717
	132	72438	106268	512.4	-0.0456393			132	17959	23657	426.4	0.437629
	198.7	78655	104406	507.4	-0.028619			198.7	14982	18287	383.6	0.859791
	265.3	75180	94367	480.2	0.0747189			265.3	13669	15940	352.8	1.13363
	332	71233	86003	459.8	0.179238			332	13342	15146	364.4	1.24548
	398.7	70280	82348	453.6	0.231578			398.7	13319	14866	339.4	1.28777
	465.3	70592	80703	458.6	0.256682			465.3	13372	14701	344.8	1.31345
	532	70717	79391	461.8	0.27745			532	13417	14553	356.6	1.33698
	598.7	70656	78168	470.4	0.297436			598.7	13453	14531	312.2	1.34051
	665.3	70366	76817	461.6	0.320255			665.3	13493	14354	358	1.36937
	732	69522	75294	465.2	0.34696			732	13428	14245	335	1.3875
	798.7	68800	73784	465.2	0.374526			798.7	13369	14119	315.2	1.40881
Replicate6	0	20391	42832	536	-0.00621031
	33	24488	42566	541.2	0
	66	29635	44614	547.6	-0.0459049
	99	35571	50330	528.4	-0.154262
	132	35444	47193	519.6	-0.0980442
	198.7	34797	42671	499	-0.00246069
	265.3	30679	36002	465.6	0.182323
	332	27997	31928	429.8	0.333187
	398.7	26865	29914	421.6	0.422946
	465.3	26332	28895	424	0.473127
	532	26075	28220	428.4	0.508363
	598.7	25779	27635	417.2	0.540293
	665.3	25553	27126	409	0.569196
	732	25329	26668	416.2	0.596145
	798.7	24917	26056	420	0.633635
Low light measurements							High light measurements
x2KO+x2
	PAR [µE]	F	Fm/Fm'	Sigma [Å2]	NPQ			PAR [µE]	F	Fm/Fm'	Sigma [Å2]	NPQ
Replicate1	0	24147	43283	539.8	0.0438278		Replicate 1	0	44642	72107	473.4	0.000263497
	33	31486	45180	506.8	0			33	48866	72126	461	0
	66	39549	50743	459.6	-0.109631			66	48756	68282	430.8	0.0562959
	99	36439	44283	431.4	0.0202561			99	45077	61047	412.6	0.181483
	132	33126	38543	403	0.172197			132	39741	52191	387.6	0.381962
	198.7	29625	32737	367.4	0.38009			198.7	31659	39458	341.4	0.827918
	265.3	28159	30303	342.8	0.490941			265.3	25883	30843	309.2	1.33849
	332	27590	29245	333.2	0.544879			332	22587	26055	287.6	1.76822
	398.7	27357	28598	354.2	0.579831			398.7	20686	23316	274.2	2.09341
	465.3	27016	28008	353.8	0.613111			465.3	19595	21800	250.4	2.30853
	532	26700	27448	369	0.646022			532	19020	20822	238.6	2.46393
	598.7	26324	26939	347.2	0.677122			598.7	18685	20122	266.4	2.58443
	665.3	25874	26391	375.4	0.711947			665.3	18478	19708	278.4	2.65973
	732	25524	25883	372.6	0.745547			732	18400	19516	242.4	2.69574
	798.7	25118	25382	399.6	0.780002			798.7	18298	19244	265.6	2.74797
Replicate2	0	22333	45095	557.4	0.179466		Replicate 2	0	32687	56311	467.8	-0.0155565
	33	31095	53188	544.6	0			33	37180	55435	453.2	0
	66	32228	48573	514	0.0950116			66	36659	50685	414	0.0937161
	99	33234	46639	501.4	0.140419			99	32174	42580	387.4	0.301902
	132	31864	42244	481.4	0.259066			132	27329	34860	357.2	0.590218
	198.7	28696	35185	440.2	0.511667			198.7	22308	26774	322.2	1.07048
	265.3	26303	30831	405.6	0.725147			265.3	19498	22497	294.2	1.46411
	332	25514	29105	398	0.827452			332	18146	20368	286.4	1.72167
	398.7	25242	28171	399	0.888041			398.7	17444	19280	264.6	1.87526
	465.3	25005	27479	398.6	0.935587			465.3	17107	18599	262.6	1.98054
	532	24831	26910	391.4	0.976514			532	16877	18276	232.4	2.03321
	598.7	24652	26363	405.2	1.01752			598.7	16784	17934	244.4	2.09106
	665.3	24246	25756	410	1.06507			665.3	16680	17800	230.4	2.11433
	732	23906	25191	382.6	1.11139			732	16703	17672	229.4	2.13688
	798.7	23547	24612	409.2	1.16106			798.7	16783	17544	283.6	2.15977
Replicate3	0	31855	66224	513.8	0.0419485		Replicate 3	0	34336	60870	539.2	-0.025957
	33	40121	69002	511	0			33	38494	59290	500.6	0
	66	44778	67753	489.2	0.0184346			66	40275	56629	456.6	0.0469901
	99	47010	66532	478.8	0.037125			99	37616	50822	431.2	0.166621
	132	45549	61016	448.8	0.130884			132	31979	41642	399.6	0.423803
	198.7	40580	50442	393.2	0.367947			198.7	24931	30547	343.2	0.940943
	265.3	37445	44300	374.2	0.557607			265.3	21587	25244	304.8	1.34868
	332	36979	42444	368.2	0.625719			332	20212	22941	295.8	1.58446
	398.7	36753	41442	360	0.665026			398.7	19678	21899	284.8	1.70743
	465.3	36642	40653	368.2	0.697341			465.3	19457	21288	299	1.78514
	532	36610	40054	380	0.722724			532	19356	20958	277.8	1.82899
	598.7	36363	39413	373.6	0.750742			598.7	19397	20823	278.2	1.84733
	665.3	36073	38807	371	0.778081			665.3	19378	20602	285.6	1.87788
	732	35798	38171	365	0.807707			732	19447	20568	275.2	1.88263
	798.7	35358	37429	377.2	0.843544			798.7	19446	20452	275.8	1.89898
Replicate4	0	26036	53743	524	0.0381445		Replicate 4	0	20319	39498	591.2	-0.00967138
	33	30169	55793	517.6	0			33	24957	39116	549.4	0
	66	34395	56420	506.8	-0.0111131			66	26686	37153	496.6	0.0528356
	99	38487	57616	502.2	-0.0316405			99	24555	32146	454.8	0.216823
	132	39562	55217	490.8	0.0104316			132	21137	26534	414.6	0.474184
	198.7	38193	48621	461.4	0.147508			198.7	18003	21197	363.2	0.845355
	265.3	34546	41550	424.2	0.342792			265.3	16449	18654	339	1.09692
	332	33247	38580	414.4	0.446164			332	15901	17664	317.8	1.21445
	398.7	32769	37069	404.6	0.505112			398.7	15753	17195	307.6	1.27485
	465.3	32709	36377	415.2	0.533744			465.3	15718	16905	329.8	1.31387
	532	32504	35663	411.4	0.564451			532	15611	16644	312.8	1.35016
	598.7	31974	34766	410.4	0.604815			598.7	15514	16446	301.2	1.37845
	665.3	31726	34005	431	0.640729			665.3	15475	16231	324.6	1.40996
	732	31212	33304	437.6	0.675264			732	15382	16050	341.8	1.43713
	798.7	30723	32522	411	0.715546			798.7	15242	15835	313.6	1.47022
Replicate5	0	20036	40772	520.6	0.0371088		Replicate 5	0	15934	31475	574.6	-0.00238284
	33	24719	42285	511	0			33	19872	31400	524	0
	66	27443	40943	489.2	0.0327773			66	20455	28754	472.4	0.092022
	99	27984	38700	471.8	0.0926357			99	18124	23953	436.2	0.310901
	132	26814	35220	436.4	0.200596			132	15288	19180	398.4	0.637122
	198.7	26022	31544	406.2	0.340508			198.7	12880	15122	358	1.07644
	265.3	25389	29337	410	0.441354			265.3	11805	13415	328.4	1.34066
	332	25368	28517	406.8	0.4828			332	11613	12826	327.2	1.44815
	398.7	25425	28061	402.6	0.506896			398.7	11487	12501	319.4	1.5118
	465.3	25197	27342	411.6	0.546522			465.3	11418	12275	311.8	1.55804
	532	24997	26798	401	0.577916			532	11386	12109	320	1.59311
	598.7	24646	26183	411.6	0.614979			598.7	11357	11978	291.4	1.62147
	665.3	24342	25735	403.2	0.643093			665.3	11254	11828	285	1.65472
	732	23732	24847	421.8	0.701815			732	11208	11711	285.8	1.68124
	798.7	23040	23967	411.2	0.764301			798.7	11129	11525	355.4	1.72451
Replicate6	0	21893	43667	547.4	0.0127556
	33	25634	44224	534	0
	66	29406	44689	528	-0.0104052
	99	34474	49503	495.6	-0.10664
	132	32819	44365	478.2	-0.00317818
	198.7	29795	36982	435	0.195825
	265.3	25935	30697	399.4	0.440662
	332	24634	28209	386	0.567727
	398.7	24136	27042	365	0.635382
	465.3	24029	26465	373.8	0.671037
	532	24075	26158	386.2	0.690649
	598.7	23968	25791	392.4	0.714707
	665.3	23789	25375	390.4	0.742818
	732	23568	25000	374	0.76896
	798.7	23284	24543	386.6	0.801899
Low light measurements							High light measurements
x2KO+x3
	PAR [µE]	F	Fm/Fm'	Sigma [Å2]	NPQ			PAR [µE]	F	Fm/Fm'	Sigma [Å2]	NPQ
Replicate1	0	25254	55105	530.4	0.051665		Replicate 1	0	66356	122100	465.6	-0.016421
	33	36080	57952	517	0			33	71072	120095	465.2	0
	66	44519	58997	486.4	-0.0177128			66	75085	122172	459.4	-0.0170006
	99	44297	54398	458.4	0.0653333			99	77797	122085	453.2	-0.0163001
	132	40221	47230	431.2	0.227017			132	78089	119143	442.8	0.0079904
	198.7	38896	43231	418	0.34052			198.7	75056	107947	417.2	0.112537
	265.3	38411	41547	416.2	0.394854			265.3	65376	89909	380	0.335739
	332	38175	40528	418.6	0.429925			332	54137	71089	354.8	0.689361
	398.7	37883	39717	399.6	0.459123			398.7	45557	57412	318.4	1.09181
	465.3	37405	38846	429	0.49184			465.3	38774	47352	291.4	1.53622
	532	36881	38032	406.8	0.523769			532	34111	40469	272.2	1.96758
	598.7	36266	37097	424.8	0.562175			598.7	30712	35711	258.6	2.36297
	665.3	35690	36325	407	0.595375			665.3	28548	32422	256.6	2.70412
	732	34900	35439	447.2	0.635261			732	26886	30048	260.4	2.99677
	798.7	34092	34475	453	0.680986			798.7	25999	28745	234.6	3.17794
Replicate2	0	28059	61575	517	0.015948		Replicate 2	0	33164	63370	456.4	-0.0261165
	33	34906	62557	526	0			33	38581	61715	454.6	0
	66	42749	65222	526.2	-0.0408604			66	42296	60832	425.8	0.0145154
	99	46158	64731	515.4	-0.0335851			99	40296	54902	407.2	0.124094
	132	46036	60848	497	0.0280864			132	35594	46703	385.6	0.321435
	198.7	43678	53437	467	0.170668			198.7	28989	35539	357.6	0.736543
	265.3	41183	48085	447.4	0.300967			265.3	23981	28117	321.2	1.19494
	332	40576	45951	443.8	0.361385			332	21275	24223	286.8	1.54779
	398.7	40397	44726	449	0.398672			398.7	19818	22133	272	1.78837
	465.3	40137	43666	444	0.432625			465.3	19077	20911	271	1.95132
	532	39644	42646	443.2	0.46689			532	18715	20349	246	2.03283
	598.7	39206	41714	443.8	0.499664			598.7	18528	19930	242.2	2.09659
	665.3	38598	40675	455.8	0.537972			665.3	18434	19568	300.4	2.15387
	732	37933	39682	437.8	0.576458			732	18471	19502	263.4	2.16455
	798.7	37172	38648	464	0.618635			798.7	18436	19333	286.4	2.19221
Replicate3	0	43965	98205	492.4	0.024958		Replicate 3	0	45974	80581	522.2	-0.00281704
	33	54539	100656	497	0			33	53775	80354	482.8	0
	66	64439	103424	503	-0.0267636			66	59049	80295	453.2	0.00073479
	99	70725	104307	497.4	-0.0350024			99	59276	76510	427	0.0502418
	132	73397	102174	486.4	-0.014857			132	55860	71097	406.4	0.130202
	198.7	73743	94478	463.2	0.0653909			198.7	43797	53317	374.8	0.507099
	265.3	66723	81400	429.8	0.23656			265.3	33914	39508	344.8	1.03387
	332	61867	72862	401	0.381461			332	29141	32894	313.4	1.44282
	398.7	59948	68720	395.8	0.464726			398.7	26916	29904	264.8	1.68707
	465.3	59375	66679	396.2	0.509561			465.3	25610	27784	278.2	1.8921
	532	59160	65343	402.8	0.540425			532	24813	26646	273.8	2.01561
	598.7	59090	64292	399.8	0.565607			598.7	24439	25985	266.4	2.09232
	665.3	58754	63256	406.2	0.591248			665.3	24168	25649	225	2.13283
	732	58140	62088	401.8	0.621183			732	24120	25278	272.2	2.17881
	798.7	57500	60981	404.8	0.650612			798.7	24091	25211	241.2	2.18726
Replicate4	0	22079	44855	553.6	0.103957		Replicate 4	0	59274	104907	625	-0.0014489
	33	28004	49518	543.4	0			33	70314	104755	562.6	0
	66	35474	53340	556.8	-0.0716535			66	72482	100150	531	0.045981
	99	39062	53680	561.2	-0.0775335			99	67986	90424	494.4	0.158487
	132	40729	52644	560.2	-0.05938			132	60826	77984	461.6	0.343288
	198.7	40783	48858	548.2	0.0135085			198.7	51382	62240	408.8	0.683082
	265.3	36143	41808	499	0.184414			265.3	44160	51483	364.8	1.03475
	332	33415	37551	484.4	0.318687			332	40610	46115	334.8	1.2716
	398.7	32300	35594	471.4	0.39119			398.7	39261	43585	335.6	1.40346
	465.3	31641	34467	466.8	0.436679			465.3	38742	42427	319.6	1.46906
	532	31273	33580	460.6	0.474628			532	38535	41700	318.4	1.51211
	598.7	30800	32786	461.2	0.51034			598.7	38561	41228	341.6	1.54087
	665.3	30426	32105	453.8	0.542377			665.3	38559	40892	331.2	1.56175
	732	29900	31319	475.4	0.581085			732	38585	40729	304.6	1.572
	798.7	29173	30367	458.2	0.630652			798.7	38670	40413	333.4	1.59211
Replicate5	0	47769	105532	485.8	0.0112004		Replicate 5	0	20257	41844	593.2	7.16949e-05
	33	55141	106714	494.4	0			33	25445	41847	548.8	0
	66	62726	107782	494.6	-0.00990889			66	28136	40558	505	0.0317816
	99	69886	109987	500.8	-0.0297581			99	26617	36449	469.6	0.148097
	132	78685	120316	480	-0.113052			132	23087	30341	430.6	0.379223
	198.7	78762	109000	463.8	-0.0209725			198.7	18813	23018	380.2	0.818012
	265.3	74469	96169	440.8	0.109651			265.3	15749	18478	338.6	1.26469
	332	70674	86892	423	0.228122			332	14487	16496	323.6	1.5368
	398.7	69425	82388	416.8	0.295261			398.7	13868	15576	310.8	1.68663
	465.3	69412	80324	412	0.328544			465.3	13775	15135	321.6	1.76492
	532	69570	78774	411.4	0.354686			532	13727	14900	329.4	1.80852
	598.7	69063	76969	427	0.386454			598.7	13623	14662	320	1.85411
	665.3	68730	75476	428.4	0.41388			665.3	13638	14582	313.6	1.86977
	732	68031	73801	430.6	0.44597			732	13480	14280	338.2	1.93046
	798.7	67300	72389	419.4	0.474174			798.7	13517	14225	318.8	1.94179
Replicate6	0	30766	64366	545.8	-0.0238325
	33	35293	62832	547.2	0
	66	41789	65095	547.2	-0.0347646
	99	46593	66532	543.8	-0.0556123
	132	49301	66064	535.8	-0.0489223
	198.7	48927	60505	505	0.0384596
	265.3	41899	49844	454.4	0.260573
	332	38174	43867	433	0.43233
	398.7	36883	41439	421.4	0.516253
	465.3	36419	40340	402.8	0.557561
	532	36253	39562	407.8	0.588191
	598.7	35952	38778	412.8	0.6203
	665.3	35696	38133	404.8	0.647707
	732	35328	37376	413.4	0.681079
	798.7	34836	36586	407.2	0.717378

## Sheet: Fig. 5
Source Data Figure 5
σPSII vs. Y(NPQ)
Values marked in red were not plotted (see legend Fig. 5)
Low light							High light
Wild type
	PAR [µE]	F	Fm/Fm'	Sigma [Å2]	YNPQ			PAR [µE]	F	Fm/Fm'	Sigma [Å2]	YNPQ
Replicate1	0	27963	58896	552	0.0246774		Replicate 1	0	44335	68211	459	-0.00791845
	33	37229	62125	532.6	0			33	47061	67390	453.8	0
	66	46191	63905	507.2	-0.0207098			66	47259	65161	422.2	0.023989
	99	49136	62163	483.4	-0.000483487			99	44983	60537	404.8	0.0755636
	132	47458	57086	465	0.0674307			132	41486	54863	384.4	0.140564
	198.7	46692	52643	442.2	0.135374			198.7	37310	47052	359	0.23931
	265.3	46064	50328	432.6	0.173803			265.3	34380	41793	327.4	0.312461
	332	45878	49101	434.4	0.195881			332	33018	38893	319.6	0.358991
	398.7	45615	48015	459.8	0.21577			398.7	32520	37333	322	0.388515
	465.3	45061	47051	412.2	0.232378			465.3	32320	36504	321.4	0.405786
	532	44425	45898	461.6	0.252817			532	32282	35958	316.8	0.418737
	598.7	43675	44787	438	0.272153			598.7	32377	35568	325.6	0.429842
Replicate2	0	27583	63132	510.4	0.0413187		Replicate 2	0	27917	48615	455.8	-0.0440975
	33	38242	69726	527.8	0			33	30733	45148	419.6	0
	66	43074	67267	515.2	0.0225828			66	27694	36844	362.2	0.138251
	99	47312	66932	508.2	0.028325			99	23234	29116	323.2	0.283362
	132	48892	64573	492.4	0.0559567			132	20751	24809	290.4	0.376809
	198.7	49805	60379	483.4	0.110577			198.7	19624	22176	269.4	0.450261
	265.3	48838	56366	470.2	0.166017			265.3	19345	21286	256.6	0.480334
	332	48436	54381	471	0.196017			332	19402	20905	278.8	0.498361
	398.7	48236	53036	473.2	0.217702			398.7	19425	20706	264.8	0.507882
	465.3	47801	51659	475.2	0.239763			465.3	19504	20558	287	0.516729
	532	46993	50243	482.8	0.261348			532	19500	20434	274.4	0.522379
	598.7	46101	48758	486.8	0.284333			598.7	19506	20366	274.6	0.525727
Replicate3	0	43641	104088	475.6	0.0138279		Replicate 3	0	44795	88020	524.4	-0.00726599
	33	54118	107638	478.2	0			33	51906	86781	498.4	0
	66	62438	106677	474.4	0.0052256			66	56694	84858	457.2	0.0148047
	99	71443	109146	478.6	-0.00917039			99	54493	76609	425	0.0833763
	132	77595	109701	473	-0.0135568			132	47614	63805	395.4	0.197574
	198.7	82552	105912	459.8	0.0124985			198.7	38439	47784	337.2	0.36149
	265.3	76442	93713	425.6	0.105527			265.3	33607	39613	303.6	0.461121
	332	71425	84535	408.2	0.18135			332	32094	36667	296.6	0.505455
	398.7	69467	80148	404.8	0.221358			398.7	31734	35565	292.6	0.526603
	465.3	69065	77851	406.6	0.245502			465.3	31773	35109	279.6	0.538853
	532	68714	76296	401.4	0.262243			532	31973	34761	289.6	0.551362
	598.7	68466	74851	411.2	0.278621			598.7	31992	34462	283.6	0.559675
Replicate4	0	16804	35018	503.2	0.0576564		Replicate 4	0	24437	41920	579.4	-0.0303578
	33	21577	39800	494.8	0			33	28618	39845	504.2	0
	66	23878	38391	488.2	0.0220189			66	27157	34891	456.2	0.0967722
	99	26318	38649	478.6	0.0196928			99	24238	29652	412.8	0.209108
	132	26318	36471	463.4	0.0603582			132	22676	26544	386	0.285174
	198.7	26359	33461	442.2	0.125466			198.7	22450	25021	354.2	0.333813
	265.3	24486	29597	417.2	0.212087			265.3	22500	24462	357.2	0.355106
	332	23803	27743	422.4	0.259917			332	22545	24141	352	0.368071
	398.7	23518	26770	406.2	0.287616			398.7	22591	23933	356.4	0.376955
	465.3	23043	25774	416	0.315071			465.3	22535	23632	376.2	0.388013
	532	22636	24877	415.6	0.341173			532	22431	23363	373.6	0.397151
	598.7	22246	24116	396.4	0.363513			598.7	22290	23138	367	0.403933
Replicate5	0	42694	94125	501.2	0.0120968		Replicate 5	0	29309	60502	571.8	0.00309477
	33	48968	96704	494.4	0			33	37339	60891	515	0
	66	51306	93610	491.8	0.0175356			66	38478	55874	473.6	0.0567406
	99	56690	95609	489.6	0.00671394			99	34839	47708	429	0.158101
	132	61083	96152	488	0.00362624			132	29552	38594	393.8	0.280389
	198.7	67172	94857	476	0.0135251			198.7	25698	31072	351.4	0.405014
	265.3	66170	87175	458.6	0.0747949			265.3	24139	28037	325.4	0.46454
	332	62508	78538	431	0.14951			332	23842	26979	317.2	0.492172
	398.7	60308	73188	412.8	0.20038			398.7	23870	26529	317.6	0.507758
	465.3	59640	70221	416.6	0.232591			465.3	23998	26227	338.4	0.520897
	532	59553	68609	414.2	0.252178			532	24069	26065	316	0.528142
	598.7	59538	67426	413.6	0.26734			598.7	24072	25841	317.8	0.536214
Replicate6	0	13883	31632	510.8	0.0104827
	33	16712	32406	496.8	0
	66	19946	33179	490.4	-0.0143399
	99	21768	32981	479.4	-0.0117111
	132	22192	31432	466.8	0.0212206
	198.7	21748	28028	435.6	0.104828
	265.3	19875	24296	402.8	0.204724
	332	19139	22459	387.2	0.261575
	398.7	19036	21703	394.6	0.289692
	465.3	18997	21286	386.6	0.306246
	532	19000	20956	393.4	0.32035
	598.7	18820	20556	392	0.334791
x1KO_1a
Low light							High light
	PAR [µE]	F	Fm/Fm'	Sigma [Å2]	YNPQ			PAR [µE]	F	Fm/Fm'	Sigma [Å2]	YNPQ
Replicate1	0	28018	57380	570.2	0.0391382		Replicate 1	0	25094	39911	450	-0.0159764
	33	38848	62380	545.6	0			33	27675	38922	414.6	0
	66	49132	65378	522.8	-0.0361176			66	25518	32883	361.8	0.120405
	99	60240	74409	509	-0.156115			99	21211	25997	332.4	0.27094
	132	61727	72186	512.8	-0.134421			132	18170	21490	302	0.378678
	198.7	66606	73349	528.2	-0.159676			198.7	16160	18105	280.4	0.477382
	265.3	67953	72574	537.6	-0.153012			265.3	15430	16917	241.6	0.515666
	332	67372	70582	541	-0.125505			332	15231	16358	245.6	0.539783
	398.7	66046	68442	586.2	-0.0937766			398.7	15200	16086	251.4	0.554396
	465.3	64551	66155	547	-0.0590489			465.3	15193	15922	269.8	0.56387
	532	62513	63763	570	-0.0217359			532	15206	15823	240	0.570327
	598.7	60586	61348	555.2	0.0163383			598.7	15182	15701	261.6	0.576883
Replicate2	0	27042	58620	553.8	0.0258302		Replicate 2	0	22026	30897	453.8	-0.0322942
	33	34754	62097	547.6	0			33	23477	29558	417	0
	66	41308	63460	548.6	-0.0142876			66	23554	27816	381.2	0.0499049
	99	46611	64828	548	-0.0316211			99	22490	25586	364.2	0.118119
	132	50523	65746	549.4	-0.0451568			132	21770	24083	343.2	0.167439
	198.7	56743	67435	572.8	-0.0723327			198.7	21766	23298	345.6	0.197861
	265.3	63692	73192	574.8	-0.155481			265.3	21740	22851	355.4	0.215878
	332	60824	67934	583.4	-0.0841602			332	21732	22647	337.2	0.224365
	398.7	59949	65621	595	-0.0518447			398.7	21715	22453	334.2	0.232474
	465.3	58933	63402	579.8	-0.0195342			465.3	21619	22222	367.8	0.241455
	532	57347	60933	597.8	0.0176417			532	21513	22055	338.2	0.247602
	598.7	55473	58324	613.2	0.0577897			598.7	21441	21823	347.4	0.257108
Replicate3	0	39486	88777	491.6	0.0175969		Replicate 3	0	32398	52597	528.6	-0.0112209
	33	47621	92434	486.8	0			33	37309	51656	477	0
	66	56706	95350	488.6	-0.0187614			66	39538	50476	435	0.0178933
	99	63783	97655	488.4	-0.036892			99	37644	46117	413.8	0.0875277
	132	70266	99961	491.8	-0.0572407			132	33676	40281	397.8	0.184099
	198.7	81332	103948	505.4	-0.097463			198.7	31561	36065	376.6	0.26413
	265.3	87176	104807	518.8	-0.11134			265.3	31218	34667	348.4	0.296166
	332	89783	103808	535.6	-0.106425			332	31018	33665	367	0.3209
	398.7	90704	102318	539.2	-0.0947928			398.7	31086	33319	360.4	0.331192
	465.3	90557	100167	538	-0.0756334			465.3	31023	32936	347.4	0.341349
	532	89494	97686	545.2	-0.0520541			532	30970	32553	356.4	0.351828
	598.7	87809	94870	548.4	-0.0243925			598.7	30772	32111	379.6	0.362591
Replicate4	0	14917	31657	517.6	0.0188889		Replicate 4	0	26346	36576	586.2	-0.00988201
	33	17795	32979	500.6	0			33	29080	36081	523.8	0
	66	20084	32487	490.8	0.00922292			66	29539	34677	479.2	0.0331469
	99	22720	33029	490.2	-0.00104291			99	29378	33286	458.8	0.0683697
	132	25653	34343	493.2	-0.0308942			132	29297	32404	454.2	0.0921382
	198.7	29254	35627	512.4	-0.0659305			198.7	29836	32073	429	0.103336
	265.3	29629	34278	527.8	-0.0340466			265.3	29822	31526	440.6	0.11942
	332	30169	33803	550.4	-0.0222995			332	29660	31002	461	0.134673
	398.7	29812	32706	564.6	0.00754551			398.7	29613	30714	449.6	0.143416
	465.3	28806	31032	563.2	0.0548027			465.3	29317	30227	426	0.157362
	532	28026	29809	555.8	0.0903723			532	28998	29786	422.2	0.169853
	598.7	27140	28592	561.2	0.126269			598.7	28809	29412	470.8	0.181045
Replicate5	0	23963	53003	500.2	-0.00211673		Replicate 5	0	15242	29656	577.2	-0.000208053
	33	27307	52756	494.6	0			33	18670	29644	530.4	0
	66	31121	53325	487.6	-0.00629453			66	20101	28945	500.2	0.0163751
	99	35264	55004	490.6	-0.0273188			99	20188	27279	473	0.0590417
	132	38857	56114	492.4	-0.0440765			132	19730	25411	448.6	0.110871
	198.7	45291	58473	506.2	-0.0839369			198.7	19865	23865	425.2	0.162272
	265.3	48952	59299	525.8	-0.102383			265.3	19705	22740	423.4	0.201813
	332	50705	58906	534.8	-0.100345			332	19582	22037	422.4	0.228024
	398.7	51084	57781	545.8	-0.0842101			398.7	19539	21597	408.8	0.245587
	465.3	50805	56347	554.8	-0.0613733			465.3	19328	21098	403.6	0.264102
	532	49951	54562	542.4	-0.0313401			532	19269	20732	412	0.279419
	598.7	48734	52505	557.2	0.00441604			598.7	19031	20267	419.4	0.297029
Replicate6	0	18425	41795	506.6	0.00424118
	33	21458	42201	502.6	0
	66	24880	42938	498.4	-0.0101194
	99	27969	43855	502.4	-0.024996
	132	30986	44717	503	-0.0413124
	198.7	39279	51668	489	-0.170541
	265.3	40163	49496	496.6	-0.140268
	332	41136	48447	506.4	-0.125671
	398.7	41386	47318	513.4	-0.106052
	465.3	41231	46078	507.8	-0.082206
	532	40587	44485	510.2	-0.0493795
	598.7	39530	42823	504.6	-0.0136056
x1KO+x2a
Low light							High light
	PAR [µE]	F	Fm/Fm'	Sigma [Å2]	YNPQ			PAR [µE]	F	Fm/Fm'	Sigma [Å2]	YNPQ
Replicate1	0	26199	54555	571.8	0.0371039		Replicate 1	0	38755	60896	461	-0.00539619
	33	36183	59123	549.6	0			33	41375	60384	457	0
	66	45582	61604	523	-0.0310495			66	42216	59864	439.8	0.00607285
	99	50498	62267	507.2	-0.0431263			99	41396	57486	421.6	0.0345599
	132	50740	59590	497	-0.0067257			132	39168	53273	408	0.0865831
	198.7	51747	57403	498.6	0.0262254			198.7	33946	44448	374	0.201555
	265.3	51572	55510	514.2	0.0567746			265.3	28686	36283	342	0.315559
	332	51204	54086	498.2	0.0806556			332	25598	31297	323	0.393986
	398.7	50442	52643	503.2	0.10502			398.7	24169	28788	303.6	0.439296
	465.3	49495	51075	513.4	0.131912			465.3	23465	27320	295	0.470298
	532	48191	49399	518.8	0.160449			532	23204	26442	295.4	0.493269
	598.7	46906	47687	509.4	0.190259			598.7	23018	25900	286.8	0.507532
Replicate2	0	26165	57471	546.8	0.0206313		Replicate 2	0	26030	46981	446.4	-0.0197492
	33	32834	60199	537.4	0			33	29111	45364	435	0
	66	39083	61419	537.6	-0.012896			66	30231	43506	404.2	0.0284602
	99	43798	62335	533.6	-0.0249307			99	28205	38888	383.2	0.103539
	132	46958	62485	532.6	-0.0285378			132	25071	33485	363.2	0.19606
	198.7	50576	61766	536.2	-0.0213145			198.7	21971	27651	331.2	0.310256
	265.3	49973	58390	531.2	0.0257185			265.3	20263	24332	311.8	0.386096
	332	48915	55385	528.2	0.0706263			332	19634	22900	301	0.42457
	398.7	47769	53042	519.8	0.10707			398.7	19402	22111	298.4	0.449786
	465.3	46735	51043	532.4	0.139259			465.3	19398	21681	301.6	0.467093
	532	45463	48950	528.8	0.173552			532	19306	21385	288.8	0.477203
	598.7	44175	47027	535.4	0.205538			598.7	19290	21016	312.6	0.492645
Replicate3	0	37938	86498	489.6	0.0144556		Replicate 3	0	35726	59726	515.8	-0.00906896
	33	45809	89446	481.8	0			33	41188	58834	468.2	0
	66	54459	92257	482.6	-0.0185511			66	43635	57939	435.4	0.0114567
	99	61154	94121	478.6	-0.0339593			99	42413	53954	420.2	0.0652029
	132	66899	95597	479.2	-0.0481238			132	36907	45741	401	0.179562
	198.7	74676	96433	478.6	-0.0604902			198.7	29904	35678	358.4	0.329886
	265.3	74434	91285	467	-0.0167646			265.3	27313	31434	339.4	0.404662
	332	72143	85508	463	0.0371452			332	26487	29820	313.8	0.438031
	398.7	70933	81800	470.8	0.0741256			398.7	26307	28961	327	0.46122
	465.3	70315	79555	463.6	0.0977372			465.3	26090	28371	341.8	0.47615
	532	69772	77512	477	0.120098			532	26124	28083	317.6	0.486214
	598.7	68920	75660	470.2	0.140397			598.7	26043	27716	335	0.496986
Replicate4	0	21935	46012	507.4	0.023624		Replicate 4	0	35883	62415	600.2	-0.012835
	33	25473	48411	506.4	0			33	40593	61052	564.4	0
	66	31141	51095	500.6	-0.0337903			66	41926	58466	523	0.0303745
	99	35641	52855	496	-0.0619004			99	40466	53922	490.6	0.0876423
	132	39018	53625	496.2	-0.0783655			132	38184	49037	458.4	0.153243
	198.7	42197	52440	505.2	-0.0669687			198.7	36094	43738	425.6	0.234031
	265.3	41246	48798	499.2	-0.00675689			265.3	34508	40374	405.6	0.289485
	332	40613	46499	495.8	0.0344957			332	34103	38822	395.2	0.319856
	398.7	40130	44897	503.8	0.0648798			398.7	33946	37915	391.2	0.339301
	465.3	39448	43361	497.8	0.0949015			465.3	33834	37172	398.4	0.356018
	532	38391	41542	509.6	0.131127			532	33738	36583	404.4	0.369621
	598.7	37281	39866	516.8	0.165064			598.7	33538	36021	390.2	0.381733
Replicate5	0	24881	53961	501.4	0.0288078		Replicate 5	0	15191	30868	576.4	-0.00256417
	33	30843	57557	500.8	0			33	18456	30708	545.2	0
	66	35247	58882	495.2	-0.0137803			66	19412	29273	512.4	0.0309887
	99	38667	59536	491.2	-0.022331			99	19337	27313	481.2	0.0782723
	132	41780	60078	494	-0.0304598			132	17968	24217	458.2	0.156834
	198.7	45707	59327	488.4	-0.0236922			198.7	16384	20619	424.8	0.261065
	265.3	46044	56433	483.8	0.0159334			265.3	15286	18396	404.6	0.333156
	332	46784	54960	492.2	0.0384082			332	14843	17389	377.4	0.370226
	398.7	47191	53865	498	0.0561974			398.7	14659	16692	393.4	0.400838
	465.3	47036	52575	500.2	0.0774385			465.3	14641	16387	385.2	0.416671
	532	46374	51036	494.4	0.102947			532	14431	16007	362.8	0.4316
	598.7	45616	49451	510.2	0.129912			598.7	14226	15549	385.4	0.451647
Replicate6	0	13433	30759	508.2	0.00555096
	33	15652	31155	499.6	0
	66	17721	31193	494.6	-0.000692926
	99	19952	31885	494	-0.0146621
	132	21988	32545	494.8	-0.0301431
	198.7	25650	33738	510.4	-0.0630325
	265.3	27371	33657	519.6	-0.0653093
	332	28065	33050	527	-0.0516506
	398.7	28377	32357	531.4	-0.0338357
	465.3	28121	31437	530.8	-0.00809676
	532	27700	30299	535.6	0.0251187
	598.7	27050	29231	536.6	0.057148
x1KO+x3a
Low light							High light
	PAR [µE]	F	Fm/Fm'	Sigma [Å2]	YNPQ			PAR [µE]	F	Fm/Fm'	Sigma [Å2]	YNPQ
Replicate1	0	34947	65969	648.6	0.0153533		Replicate 1	0	32657	53754	423	-0.000407144
	33	44012	67938	617.8	0			33	36376	53718	410.2	0
	66	51762	69013	577	-0.011868			66	38307	52766	380.6	0.0128659
	99	60749	75959	539.4	-0.0944225			99	36438	48393	362	0.07464
	132	57699	68679	515	-0.00916326			132	32245	41592	341.8	0.175005
	198.7	56572	63533	493.8	0.0577345			198.7	25465	31047	304.8	0.346158
	265.3	54373	59212	480.8	0.117944			265.3	20459	23900	266.6	0.475166
	332	52990	56671	482	0.15507			332	17642	19987	254.4	0.554255
	398.7	51959	54712	479.4	0.184882			398.7	16083	17850	229.2	0.601612
	465.3	50695	52900	491	0.212123			465.3	15087	16499	218	0.633563
	532	49494	51183	486.2	0.238484			532	14494	15489	251.2	0.665944
	598.7	48311	49505	476.4	0.264777			598.7	14108	15029	222.4	0.676088
Replicate2	0	28750	60683	556.4	0.0314046		Replicate 2	0	20087	37819	446	-0.000238858
	33	37637	64991	547.4	0			33	23505	37802	444.4	0
	66	44020	65910	548.4	-0.00944411			66	24903	37035	424.2	0.0136433
	99	48716	66871	549.4	-0.0210736			99	24523	34607	405.8	0.0598916
	132	51408	66462	546.6	-0.0175072			132	22209	30485	377	0.141014
	198.7	53369	63915	530	0.0138244			198.7	17851	22948	338.6	0.305665
	265.3	50311	58130	505.2	0.0913686			265.3	13861	16846	308.8	0.456133
	332	47296	53263	487.2	0.160239			332	11793	13851	272.4	0.539451
	398.7	45216	49981	482.8	0.208937			398.7	10811	12417	242.2	0.584671
	465.3	43737	47716	470.2	0.243641			465.3	10269	11497	258.4	0.621537
	532	42490	45747	461.6	0.275021			532	9999	10974	275.2	0.646644
	598.7	41210	43821	470.8	0.306329			598.7	9829	10793	227.4	0.65067
Replicate3	0	43850	94338	502.4	0.0164311		Replicate 3	0	41500	70273	554.6	-0.0514435
	33	52377	97795	497	0			33	43998	64642	509.2	0
	66	60554	100185	497.6	-0.0147714			66	45755	62451	470.6	0.0248329
	99	67244	102276	497	-0.0301258			99	43185	57016	447.8	0.0893549
	132	72545	103410	496.2	-0.0402789			132	38164	49020	429.2	0.188149
	198.7	78974	102431	485.8	-0.0365493			198.7	31458	38166	384.4	0.337592
	265.3	75837	93836	463	0.0327175			265.3	26229	30524	326.8	0.453533
	332	68893	82715	430	0.128433			332	23820	26846	302.6	0.518792
	398.7	64047	74916	409.4	0.200007			398.7	22554	24784	303.2	0.561116
	465.3	61342	70151	401.2	0.247177			465.3	21747	23553	305	0.5869
	532	59620	66971	393.4	0.280593			532	21352	22864	299	0.603558
	598.7	58486	64808	383.2	0.304403			598.7	21080	22391	301	0.615346
Replicate4	0	19219	41141	519.4	0.0299865		Replicate 4	0	24722	41343	581.4	-0.0295048
	33	24344	43963	513.8	0			33	28675	39399	517.6	0
	66	29745	46164	510.4	-0.0322584			66	28113	35902	471.4	0.0695023
	99	33773	47232	508	-0.0531693			99	24772	30427	432.4	0.185398
	132	36398	47275	510.2	-0.0580028			132	21747	25760	406	0.292248
	198.7	38886	46284	515.8	-0.0443558			198.7	19762	22272	369.8	0.385716
	265.3	39051	44436	514.8	-0.00945521			265.3	18641	20492	357	0.436538
	332	38666	42757	519.2	0.0248074			332	18225	19689	337	0.463069
	398.7	37858	41111	536.6	0.0597395			398.7	17956	19239	283.6	0.477565
	465.3	36852	39462	532.4	0.0956101			465.3	17798	18853	312.2	0.492303
	532	35734	37796	506.8	0.132624			532	17699	18533	346	0.505775
	598.7	34466	36167	529.2	0.168991			598.7	17526	18321	318.4	0.511774
Replicate5	0	32996	65329	525.8	0.02058		Replicate 5	0	21641	41250	619.8	0.00425134
	33	40111	68104	528.2	0			33	27181	41587	556	0
	66	43806	67883	518	0.00209407			66	28537	39525	511.6	0.0357987
	99	46299	67716	513.8	0.00389529			99	26540	34923	471.2	0.121777
	132	48451	67266	508.8	0.00886295			132	22468	28535	426.8	0.247119
	198.7	51491	65797	499.6	0.0265094			198.7	17680	21164	368.4	0.410248
	265.3	50254	61066	476	0.0850448			265.3	14890	17154	325.8	0.509975
	332	49096	57633	460	0.130976			332	13690	15323	339	0.564239
	398.7	48713	55557	458.4	0.161538			398.7	13146	14497	303.8	0.5907
	465.3	48399	54167	456.2	0.182851			465.3	12873	14012	295.4	0.609169
	532	47968	52753	459.4	0.20496			532	12749	13744	284.6	0.621043
	598.7	47185	51289	464.8	0.227145			598.7	12664	13510	293	0.632861
Replicate6	0	11351	25095	509.8	0.00548419
	33	13606	25403	495.4	0
	66	15778	25712	491.4	-0.00746431
	99	17499	25993	488.6	-0.0156359
	132	18454	25538	476	-0.00384019
	198.7	18894	24024	461.2	0.0426931
	265.3	17644	21275	425.2	0.134767
	332	16725	19387	403.4	0.204305
	398.7	16716	18848	419	0.228852
	465.3	16356	18140	420.6	0.257793
	532	16182	17699	411.8	0.277278
	598.7	15979	17341	403.8	0.292438
x1KO+x4a
Low light							High light
	PAR [µE]	F	Fm/Fm'	Sigma [Å2]	YNPQ			PAR [µE]	F	Fm/Fm'	Sigma [Å2]	YNPQ
Replicate1	0	28038	58931	560.2	0.0258008		Replicate 1	0	34661	54384	407.4	-0.0233118
	33	40452	62310	532	0			33	36118	52465	415.2	0
	66	51551	65729	505.6	-0.043035			66	37396	52154	390.6	0.00425038
	99	62720	74459	496.4	-0.164237			99	37016	50015	376.6	0.0345609
	132	63171	71754	507	-0.133435			132	35456	46723	365.4	0.0830525
	198.7	66797	72286	532.4	-0.147945			198.7	32892	41237	339.4	0.170701
	265.3	67709	71383	532.4	-0.138116			265.3	30197	36272	325	0.256951
	332	66670	69314	557.4	-0.108118			332	28561	33329	304.2	0.312559
	398.7	65294	67063	550.2	-0.0742678			398.7	27750	31633	298	0.348324
	465.3	63405	64744	561.4	-0.0382549			465.3	27455	30623	307.6	0.373247
	532	61289	62211	608.2	0.00156528			532	27347	29906	324	0.393189
	598.7	59331	59919	537.2	0.0379961			598.7	27155	29446	304.4	0.404613
Replicate2	0	25159	54120	543	0.032009		Replicate 2	0	19006	30772	458.6	-0.0136004
	33	32892	58122	528.6	0			33	21169	30109	445.2	0
	66	39875	60181	532.2	-0.0234724			66	21775	28774	406.6	0.0335539
	99	45148	61842	534.8	-0.0467259			99	20903	26403	386.2	0.0974461
	132	49052	62875	542.4	-0.0637978			132	19778	24036	372	0.165969
	198.7	54585	64208	568	-0.0890175			198.7	19043	21879	360	0.237909
	265.3	56378	63540	590.2	-0.0827105			265.3	18456	20611	334.2	0.282471
	332	56044	61524	605.4	-0.0533185			332	18203	19837	346.2	0.313059
	398.7	55214	59469	601.6	-0.0215172			398.7	18053	19414	325	0.330308
	465.3	53724	57013	602.6	0.0179798			465.3	17836	18948	357	0.348932
	532	52026	54593	619.4	0.0578622			532	17695	18679	338.2	0.359622
	598.7	50142	52026	612	0.101085			598.7	17627	18423	334.4	0.371354
Replicate3	0	37022	81955	495.6	0.0304663		Replicate 3	0	29599	47340	496.6	0.00553729
	33	46874	87882	494	0			33	35131	47763	443.8	0
	66	54926	89808	494.2	-0.0134035			66	37233	46464	406.6	0.0217936
	99	61117	91963	494	-0.0308614			99	35773	42879	388.6	0.085309
	132	66939	94034	495.4	-0.0498323			132	31440	36721	368.4	0.197936
	198.7	77284	97783	516.2	-0.0890441			198.7	28460	31921	349.2	0.295717
	265.3	82134	98178	532.6	-0.0980116			265.3	27436	29897	350.8	0.343265
	332	84279	97249	544	-0.0923708			332	26984	29020	329	0.364885
	398.7	84472	95198	556.2	-0.0738684			398.7	26845	28526	324.2	0.379025
	465.3	83649	92633	561.4	-0.048818			465.3	26845	28276	318.4	0.387346
	532	82482	90084	560.8	-0.0229419			532	26706	27864	334.8	0.399305
	598.7	80826	87130	565.2	0.00793782			598.7	26503	27527	333.8	0.407915
Replicate4	0	22616	49085	524.2	0.0146416		Replicate 4	0	37503	56716	570.2	-0.0215867
	33	26481	50696	531	0			33	41145	54923	525.4	0
	66	31737	52662	530.6	-0.0233711			66	42010	52851	490.4	0.0299871
	99	36693	54459	537.2	-0.050012			99	41666	50337	467.4	0.0691153
	132	42862	59897	527.8	-0.129876			132	41266	48330	452	0.102495
	198.7	46741	58743	539	-0.1263			198.7	41513	46622	426.2	0.134577
	265.3	49329	58478	557.6	-0.129487			265.3	41574	45539	419.6	0.155981
	332	49845	57011	560.6	-0.108909			332	41603	44884	426.6	0.169422
	398.7	49655	55362	578.8	-0.082551			398.7	41706	44431	422.2	0.179315
	465.3	48865	53478	581.6	-0.0501425			465.3	41282	43622	416.6	0.194723
	532	47671	51388	588	-0.0126627			532	41104	43048	436	0.206448
	598.7	46119	49189	592	0.0278709			598.7	40685	42370	417.2	0.219467
Replicate5	0	23396	53162	499.6	0.00431982		Replicate 5	0	16033	30850	574.4	-0.00431448
	33	27482	53689	493.4	0			33	19278	30596	529	0
	66	31332	53939	487.8	-0.00270483			66	20625	29543	486.8	0.0240272
	99	35329	55222	489.8	-0.0182674			99	20374	27394	468.2	0.0778355
	132	39481	57017	495.8	-0.0429222			132	19605	25151	447.6	0.138722
	198.7	46435	59726	513.4	-0.0874214			198.7	19327	23268	412.2	0.198942
	265.3	50131	60279	535	-0.10208			265.3	19040	21982	407.8	0.24386
	332	52046	60043	550	-0.102586			332	18893	21266	407	0.270914
	398.7	52375	58630	559.4	-0.0822117			398.7	18808	20818	397.6	0.288728
	465.3	51758	56940	574.4	-0.0550417			465.3	18698	20413	402	0.304859
	532	50685	54966	577.4	-0.0219326			532	18566	20035	402.4	0.319867
	598.7	49430	52944	568.4	0.0129552			598.7	18462	19682	399.8	0.334602
Replicate6	0	18105	40192	505.6	0.00747281
	33	21189	40870	497.2	0
	66	24797	41754	494.6	-0.0128454
	99	28632	43001	494.4	-0.0347178
	132	35189	49394	485.4	-0.148584
	198.7	39319	49444	494.8	-0.166828
	265.3	41841	49585	509.8	-0.179935
	332	42475	48476	519.8	-0.163064
	398.7	42272	47041	535.8	-0.135684
	465.3	41589	45504	532.4	-0.103629
	532	40686	43877	543	-0.0682239
	598.7	39460	42067	539.2	-0.0274729
x2KO
Low light							High light
	PAR [µE]	F	Fm/Fm'	Sigma [Å2]	YNPQ			PAR [µE]	F	Fm/Fm'	Sigma [Å2]	YNPQ
Replicate1	0	21515	47820	516.6	0.0365876		Replicate 1	0	38857	64470	466.8	-0.008533
	33	33037	52053	482.4	0			33	42423	63570	457	0
	66	38899	50999	444.2	0.0154444			66	44510	61805	423.4	0.0199952
	99	36234	44041	413.2	0.126635			99	42284	57085	392.6	0.0755635
	132	33071	38359	388.6	0.226811			132	37068	48183	367.4	0.186212
	198.7	32978	36384	391.4	0.272841			198.7	30062	36605	327.8	0.348358
	265.3	33472	35923	379.2	0.288734			265.3	25582	29832	293.6	0.455113
	332	33698	35622	388.2	0.29861			332	23668	26747	287	0.51257
	398.7	33606	35080	393.8	0.312371			398.7	22899	25326	274.8	0.543953
	465.3	33309	34474	392.6	0.326301			465.3	22573	24696	253	0.558946
	532	32983	33878	414.4	0.339939			532	22508	24136	284.8	0.578483
	598.7	32602	33316	423	0.352246			598.7	22370	23815	281.6	0.587428
Replicate2	0	23927	54063	498	0.0343353		Replicate 2	0	29187	55262	459.4	0.000439271
	33	32580	58610	504	0			33	35906	55308	443.8	0
	66	38427	59411	505.6	-0.00883956			66	35842	49901	401	0.0702185
	99	41154	58335	497.8	0.00331012			99	31431	41248	368.8	0.19371
	132	40097	53782	480.4	0.0614144			132	27340	34177	341.2	0.30563
	198.7	37586	46303	447.8	0.17045			198.7	24672	28985	307.6	0.405115
	265.3	35947	42133	427.8	0.239854			265.3	23391	26457	300.8	0.461191
	332	35915	40907	422.8	0.265188			332	22983	25401	303.6	0.489261
	398.7	35989	40102	425.4	0.283395			398.7	22803	24948	285.4	0.50173
	465.3	35966	39317	437.2	0.30112			465.3	22756	24619	258.6	0.512885
	532	35614	38417	435	0.319394			532	22767	24216	317.8	0.528523
	598.7	35296	37647	433.4	0.335333			598.7	22757	24043	304.4	0.535053
Replicate3	0	37331	84719	484.6	0.0194587		Replicate 3	0	43005	75661	547.2	-0.00127243
	33	47644	88633	485.8	0			33	49655	75492	507.6	0
	66	56042	90994	493.2	-0.016406			66	52667	73369	466.4	0.0201872
	99	60998	91168	490.8	-0.0191362			99	50675	67335	439.2	0.0813172
	132	62682	88240	481.6	0.00314974			132	44773	57621	411.4	0.183943
	198.7	61558	79538	456.4	0.0794177			198.7	36874	44831	353.6	0.334062
	265.3	56228	68931	421.6	0.181323			265.3	32377	37495	333.4	0.434622
	332	53923	63587	410	0.239634			332	30669	34561	322.6	0.481133
	398.7	53400	61338	409.2	0.268102			398.7	29862	33062	311.8	0.507647
	465.3	53530	60163	402	0.285798			465.3	29936	32612	304.4	0.521399
	532	53565	59329	413.6	0.298501			532	29550	31904	310	0.534784
	598.7	53441	58465	406.4	0.311121			598.7	29401	31512	291.2	0.543551
Replicate4	0	18890	42218	513.6	-0.00710597		Replicate 4	0	44258	83582	586.4	0.00679187
	33	22627	41558	529.4	0			33	54130	84668	539	0
	66	28188	44044	538.6	-0.0382846			66	57011	81036	505.2	0.0301792
	99	32238	45291	543.6	-0.0639381			99	54268	73326	475.6	0.0991417
	132	33475	43794	539.8	-0.0411266			132	49101	63390	452.2	0.194662
	198.7	32922	39719	521.2	0.0366788			198.7	42177	51035	402.6	0.328287
	265.3	30398	35102	495.4	0.134531			265.3	38014	44079	365.4	0.413429
	332	28952	32601	474.8	0.191406			332	36570	41322	345	0.453078
	398.7	28197	31147	475	0.22679			398.7	36200	40140	342.4	0.474291
	465.3	27796	30218	470.6	0.251001			465.3	36183	39564	329.6	0.487192
	532	27441	29457	467	0.271255			532	36142	39099	335.8	0.497504
	598.7	26969	28668	493.8	0.291787			598.7	36199	38753	346.2	0.506555
Replicate5	0	45108	98806	504.6	0.0117579		Replicate 5	0	15434	32856	571.4	0.0159391
	33	53038	101418	510.2	0			33	20032	34010	535.8	0
	66	60552	103514	509.8	-0.0120894			66	22332	33036	499.4	0.0193594
	99	66762	105278	511.6	-0.0241359			99	20455	28372	457.8	0.119517
	132	72438	106268	512.4	-0.032598			132	17959	23657	426.4	0.23109
	198.7	78655	104406	507.4	-0.0221956			198.7	14982	18287	383.6	0.378753
	265.3	75180	94367	480.2	0.0553883			265.3	13669	15940	352.8	0.455617
	332	71233	86003	459.8	0.125891			332	13342	15146	364.4	0.488596
	398.7	70280	82348	453.6	0.160478			398.7	13319	14866	339.4	0.504317
	465.3	70592	80703	458.6	0.178663			465.3	13372	14701	344.8	0.51642
	532	70717	79391	461.8	0.193461			532	13417	14553	356.6	0.527439
	598.7	70656	78168	470.4	0.207218			598.7	13453	14531	312.2	0.530254
Replicate6	0	20391	42832	536	-0.00297501
	33	24488	42566	541.2	0
	66	29635	44614	547.6	-0.0319596
	99	35571	50330	528.4	-0.128912
	132	35444	47193	519.6	-0.0816398
	198.7	34797	42671	499	-0.00201157
	265.3	30679	36002	465.6	0.131408
	332	27997	31928	429.8	0.219148
	398.7	26865	29914	421.6	0.266937
	465.3	26332	28895	424	0.292684
	532	26075	28220	428.4	0.311412
	598.7	25779	27635	417.2	0.327215
x2KO+x2
Low light							High light
	PAR [µE]	F	Fm/Fm'	Sigma [Å2]	YNPQ			PAR [µE]	F	Fm/Fm'	Sigma [Å2]	YNPQ
Replicate1	0	24147	43283	539.8	0.0234243		Replicate 1	0	44642	72107	473.4	0.00016309
	33	31486	45180	506.8	0			33	48866	72126	461	0
	66	39549	50743	459.6	-0.0959671			66	48756	68282	430.8	0.0380551
	99	36439	44283	431.4	0.0163371			99	45077	61047	412.6	0.113423
	132	33126	38543	403	0.126255			132	39741	52191	387.6	0.210459
	198.7	29625	32737	367.4	0.249229			198.7	31659	39458	341.4	0.363407
	265.3	28159	30303	342.8	0.305985			265.3	25883	30843	309.2	0.480327
	332	27590	29245	333.2	0.332741			332	22587	26055	287.6	0.553737
	398.7	27357	28598	354.2	0.351094			398.7	20686	23316	274.2	0.600398
	465.3	27016	28008	353.8	0.366618			465.3	19595	21800	250.4	0.627176
	532	26700	27448	369	0.381779			532	19020	20822	238.6	0.649752
	598.7	26324	26939	347.2	0.394523			598.7	18685	20122	266.4	0.669525
Replicate2	0	22333	45095	557.4	0.0753554		Replicate 2	0	32687	56311	467.8	-0.0091728
	33	31095	53188	544.6	0			33	37180	55435	453.2	0
	66	32228	48573	514	0.05757			66	36659	50685	414	0.0619742
	99	33234	46639	501.4	0.0877394			99	32174	42580	387.4	0.175222
	132	31864	42244	481.4	0.155202			132	27329	34860	357.2	0.290973
	198.7	28696	35185	440.2	0.276055			198.7	22308	26774	322.2	0.430779
	265.3	26303	30831	405.6	0.358606			265.3	19498	22497	294.2	0.514966
	332	25514	29105	398	0.396924			332	18146	20368	286.4	0.563569
	398.7	25242	28171	399	0.421447			398.7	17444	19280	264.6	0.590097
	465.3	25005	27479	398.6	0.439843			465.3	17107	18599	262.6	0.611185
	532	24831	26910	391.4	0.455889			532	16877	18276	232.4	0.619005
	598.7	24652	26363	405.2	0.47161			598.7	16784	17934	244.4	0.633107
Replicate3	0	31855	66224	513.8	0.0193657		Replicate 3	0	34336	60870	539.2	-0.0150322
	33	40121	69002	511	0			33	38494	59290	500.6	0
	66	44778	67753	489.2	0.0119629			66	40275	56629	456.6	0.0319198
	99	47010	66532	478.8	0.0252927			99	37616	50822	431.2	0.105711
	132	45549	61016	448.8	0.0863978			132	31979	41642	399.6	0.228585
	198.7	40580	50442	393.2	0.216389			198.7	24931	30547	343.2	0.39566
	265.3	37445	44300	374.2	0.302594			265.3	21587	25244	304.8	0.491042
	332	36979	42444	368.2	0.33533			332	20212	22941	295.8	0.540142
	398.7	36753	41442	360	0.354217			398.7	19678	21899	284.8	0.566686
	465.3	36642	40653	368.2	0.370308			465.3	19457	21288	299	0.585822
	532	36610	40054	380	0.383452			532	19356	20958	277.8	0.597098
	598.7	36363	39413	373.6	0.39563			598.7	19397	20823	278.2	0.604363
Replicate4	0	26036	53743	524	0.0178003		Replicate 4	0	20319	39498	591.2	-0.00502384
	33	30169	55793	517.6	0			33	24957	39116	549.4	0
	66	34395	56420	506.8	-0.00685094			66	26686	37153	496.6	0.0360459
	99	38487	57616	502.2	-0.0218262			99	24555	32146	454.8	0.13611
	132	39562	55217	490.8	0.00739687			132	21137	26534	414.6	0.256233
	198.7	38193	48621	461.4	0.100977			198.7	18003	21197	363.2	0.389072
	265.3	34546	41550	424.2	0.21225			265.3	16449	18654	339	0.461276
	332	33247	38580	414.4	0.265869			332	15901	17664	317.8	0.493684
	398.7	32769	37069	404.6	0.296668			398.7	15753	17195	307.6	0.513413
	465.3	32709	36377	415.2	0.312911			465.3	15718	16905	329.8	0.527954
	532	32504	35663	411.4	0.328839			532	15611	16644	312.8	0.538841
	598.7	31974	34766	410.4	0.346609			598.7	15514	16446	301.2	0.546714
Replicate5	0	20036	40772	520.6	0.0175833		Replicate 5	0	15934	31475	574.6	-0.00120918
	33	24719	42285	511	0			33	19872	31400	524	0
	66	27443	40943	489.2	0.0212725			66	20455	28754	472.4	0.0599462
	99	27984	38700	471.8	0.0613058			99	18124	23953	436.2	0.179451
	132	26814	35220	436.4	0.127203			132	15288	19180	398.4	0.310201
	198.7	26022	31544	406.2	0.209547			198.7	12880	15122	358	0.441548
	265.3	25389	29337	410	0.265			265.3	11805	13415	328.4	0.50403
	332	25368	28517	406.8	0.289646			332	11613	12826	327.2	0.535586
	398.7	25425	28061	402.6	0.304785			398.7	11487	12501	319.4	0.553058
	465.3	25197	27342	411.6	0.325664			465.3	11418	12275	311.8	0.566553
	532	24997	26798	401	0.341638			532	11386	12109	320	0.577681
	598.7	24646	26183	411.6	0.358443			598.7	11357	11978	291.4	0.586467
Replicate6	0	21893	43667	547.4	0.00631465
	33	25634	44224	534	0
	66	29406	44689	528	-0.00691879
	99	34474	49503	495.6	-0.0831292
	132	32819	44365	478.2	-0.00235855
	198.7	29795	36982	435	0.131933
	265.3	25935	30697	399.4	0.258425
	332	24634	28209	386	0.31624
	398.7	24136	27042	365	0.346771
	465.3	24029	26465	373.8	0.364606
	532	24075	26158	386.2	0.375981
	598.7	23968	25791	392.4	0.387348
x2KO+x3
Low light							High light
	PAR [µE]	F	Fm/Fm'	Sigma [Å2]	YNPQ			PAR [µE]	F	Fm/Fm'	Sigma [Å2]	YNPQ
Replicate1	0	25254	55105	530.4	0.0225143		Replicate 1	0	66356	122100	465.6	-0.00907306
	33	36080	57952	517	0			33	71072	120095	465.2	0
	66	44519	58997	486.4	-0.013607			66	75085	122172	459.4	-0.010629
	99	44297	54398	458.4	0.0499391			99	77797	122085	453.2	-0.0105591
	132	40221	47230	431.2	0.157559			132	78089	119143	442.8	0.00519557
	198.7	38896	43231	418	0.228549			198.7	75056	107947	417.2	0.0703323
	265.3	38411	41547	416.2	0.261712			265.3	65376	89909	380	0.182766
	332	38175	40528	418.6	0.283207			332	54137	71089	354.8	0.310754
	398.7	37883	39717	399.6	0.300127			398.7	45557	57412	318.4	0.414169
	465.3	37405	38846	429	0.317457			465.3	38774	47352	291.4	0.495985
	532	36881	38032	406.8	0.33333			532	34111	40469	272.2	0.558859
	598.7	36266	37097	424.8	0.351806			598.7	30712	35711	258.6	0.604284
Replicate2	0	28059	61575	517	0.00715325		Replicate 2	0	33164	63370	456.4	-0.0140343
	33	34906	62557	526	0			33	38581	61715	454.6	0
	66	42749	65222	526.2	-0.0279224			66	42296	60832	425.8	0.00994803
	99	46158	64731	515.4	-0.024781			99	40296	54902	407.2	0.0810254
	132	46036	60848	497	0.0206689			132	35594	46703	385.6	0.185387
	198.7	43678	53437	467	0.119162			198.7	28989	35539	357.6	0.345972
	265.3	41183	48085	447.4	0.198135			265.3	23981	28117	321.2	0.464324
	332	40576	45951	443.8	0.234403			332	21275	24223	286.8	0.533568
	398.7	40397	44726	449	0.257448			398.7	19818	22133	272	0.574284
	465.3	40137	43666	444	0.277575			465.3	19077	20911	271	0.60318
	532	39644	42646	443.2	0.29588			532	18715	20349	246	0.616452
	598.7	39206	41714	443.8	0.313152			598.7	18528	19930	242.2	0.629435
Replicate3	0	43965	98205	492.4	0.0109013		Replicate 3	0	45974	80581	522.2	-0.00161175
	33	54539	100656	497	0			33	53775	80354	482.8	0
	66	64439	103424	503	-0.0171338			66	59049	80295	453.2	0.000539969
	99	70725	104307	497.4	-0.0245941			99	59276	76510	427	0.0370627
	132	73397	102174	486.4	-0.0108335			132	55860	71097	406.4	0.0905133
	198.7	73743	94478	463.2	0.0479069			198.7	43797	53317	374.8	0.276395
	265.3	66723	81400	429.8	0.156811			265.3	33914	39508	344.8	0.436351
	332	61867	72862	401	0.23446			332	29141	32894	313.4	0.523249
	398.7	59948	68720	395.8	0.276779			398.7	26916	29904	264.8	0.565112
	465.3	59375	66679	396.2	0.30058			465.3	25610	27784	278.2	0.603039
	532	59160	65343	402.8	0.317632			532	24813	26646	273.8	0.622413
	598.7	59090	64292	399.8	0.332039			598.7	24439	25985	266.4	0.636362
Replicate4	0	22079	44855	553.6	0.0463523		Replicate 4	0	59274	104907	625	-0.000819839
	33	28004	49518	543.4	0			33	70314	104755	562.6	0
	66	35474	53340	556.8	-0.0513316			66	72482	100150	531	0.0318152
	99	39062	53680	561.2	-0.0611619			99	67986	90424	494.4	0.102858
	132	40729	52644	560.2	-0.0488406			132	60826	77984	461.6	0.19933
	198.7	40783	48858	548.2	0.0111256			198.7	51382	62240	408.8	0.335049
	265.3	36143	41808	499	0.134603			265.3	44160	51483	364.8	0.436204
	332	33415	37551	484.4	0.215051			332	40610	46115	334.8	0.492958
	398.7	32300	35594	471.4	0.255168			398.7	39261	43585	335.6	0.526003
	465.3	31641	34467	466.8	0.279029			465.3	38742	42427	319.6	0.543311
	532	31273	33580	460.6	0.29975			532	38535	41700	318.4	0.556242
	598.7	30800	32786	461.2	0.317429			598.7	38561	41228	341.6	0.567204
Replicate5	0	47769	105532	485.8	0.0050137		Replicate 5	0	20257	41844	593.2	3.47055e-05
	33	55141	106714	494.4	0			33	25445	41847	548.8	0
	66	62726	107782	494.6	-0.0058244			66	28136	40558	505	0.0213685
	99	69886	109987	500.8	-0.0194883			99	26617	36449	469.6	0.0941981
	132	78685	120316	480	-0.0833585			132	23087	30341	430.6	0.209217
	198.7	78762	109000	463.8	-0.0154791			198.7	18813	23018	380.2	0.367751
	265.3	74469	96169	440.8	0.0765184			265.3	15749	18478	338.6	0.475964
	332	70674	86892	423	0.15108			332	14487	16496	323.6	0.532023
	398.7	69425	82388	416.8	0.192088			398.7	13868	15576	310.8	0.558946
	465.3	69412	80324	412	0.213701			465.3	13775	15135	321.6	0.580967
	532	69570	78774	411.4	0.23123			532	13727	14900	329.4	0.593247
	598.7	69063	76969	427	0.250105			598.7	13623	14662	320	0.603593
Replicate6	0	30766	64366	545.8	-0.0116697
	33	35293	62832	547.2	0
	66	41789	65095	547.2	-0.0231216
	99	46593	66532	543.8	-0.0412393
	132	49301	66064	535.8	-0.0383867
	198.7	48927	60505	505	0.0299483
	265.3	41899	49844	454.4	0.173761
	332	38174	43867	433	0.262665
	398.7	36883	41439	421.4	0.303045
	465.3	36419	40340	402.8	0.323176
	532	36253	39562	407.8	0.339376
	598.7	35952	38778	412.8	0.354931

## Sheet: Supplementary Figure 1
Source Data Supplementary Figure 1a
Uncropped image of agarose gel
Source Data Supplementary Figure 1b
Uncropped image of agarose gel

## Sheet: Supplementary Figure 3
Source Data Supplemental Figure 3
qPCR data for strains grown under low light conditions
															Normalized on wild type
Wild type	Average CT of Lhcx, calculated from technical triplicates	Average Efficiency of Lhcx amplification (ELhcx), calculated for the respective qPCR run	Average CT of 18S, calculated from technical triplicates	Average Efficiency of 18S amplification (E18S), calculated for the respective qPCR run	Gene expression relative to 18S, calculated as: [(E18S+1)Exp(CT18S)]/[(ELhcx+1)Exp(CTLhcx)]		Lhcx1	Replicate 1	Replicate 2	Replicate 3	mean value of biological replicates	SD	SE	p	Replicate 1	Replicate 2	Replicate 3	mean value of biological replicates	SD	SE
Lhcx1 replicate 1	22.9082	0.846157	13.6538	0.782721	0.00213063		Wild type	0.009145	0.0068751	0.0021306	0.0060502	0.0035792	0.0020665	-	1.51152	1.13634	0.352154	1	0.591584	0.341559
Lhcx1 replicate 2	22.0761	0.808788	15.5695	0.713967	0.00914503		x1KO_1a	4.6571e-05	0.00010658	0.00017714	0.0001101	6.5357e-05	3.7734e-05	<0,001	0.00769743	0.0176159	0.0292784	0.0181977	0.0108025	0.00623682
Lhcx1 replicate 3	20.4861	0.826192	12.8979	0.769055	0.00687506		x1KO+x2a	0.00010713	0.00057679	1.3326e-05	0.00023242	0.00030191	0.00017431	<0,001	0.0177069	0.095334	0.00220257	0.0384153	0.0499008	0.0288106
Lhcx2 replicate 1	26.2019	0.806792	13.6538	0.782721	0.000497463		x1KO+x2b	1.9422e-05	2.4783e-05	0.00012529	5.6499e-05	5.9636e-05	3.4431e-05	<0,001	0.00321014	0.00409623	0.0207084	0.00933837	0.00985686	0.00569089
Lhcx2 replicate 2	24.024	0.777451	15.0669	0.787025	0.00627608		x1KO+x3a	5.3415e-05	4.2401e-05	0.00011476	7.0192e-05	3.8987e-05	2.2509e-05	<0,001	0.00882863	0.0070082	0.018968	0.0116016	0.00644392	0.00372037
Lhcx2 replicate 3	23.3106	0.781649	12.8979	0.769055	0.00223115		x1KO+x3b	0.00022073	9.6011e-05	6.0538e-05	0.00012576	8.4136e-05	4.8576e-05	<0,001	0.0364831	0.0158691	0.010006	0.0207861	0.0139063	0.00802883
Lhcx3 replicate 1	27.0065	0.759123	13.6538	0.782721	0.000636283		x1KO+x4a	0.00018316	0.0002836	0.00036284	0.00027653	9.005e-05	5.1991e-05	<0,001	0.0302734	0.0468745	0.0599716	0.0457059	0.0148838	0.00859327
Lhcx3 replicate 2	26.989	0.719677	15.5695	0.713967	0.00194458		x1KO+x4b	0.00013914	7.4772e-05	0.00014987	0.00012126	4.0615e-05	2.3449e-05	<0,001	0.0229976	0.0123586	0.0247711	0.0200423	0.006713	0.00387574
Lhcx3 replicate 3	26.2593	0.746955	12.8979	0.769055	0.000681075		x1KO+x4c	9.0815e-05	0.00012484	0.00025171	0.00015579	8.4797e-05	4.8958e-05	<0,001	0.0150102	0.020634	0.0416036	0.0257496	0.0140156	0.00809196
Lhcx4 replicate 1	27.9129	0.842916	13.6538	0.782721	0.000104043
Lhcx4 replicate 2	26.3714	0.792683	15.5695	0.713967	0.000907944		Lhcx2								Normalized on wild type
Lhcx4 replicate 3	24.919	0.808099	12.8979	0.769055	0.000610412		Wild type	0.00627608	0.0022311	0.00049746	0.0030015	0.0029654	0.001712	-	2.09098	0.743328	0.165737	1	0.987973	0.570381
							x1KO_1a	0.00022277	0.00048699	0.0026776	0.0011291	0.0013475	0.000778	0.414	0.0742196	0.162249	0.892087	0.376179	0.448942	0.259204
x1KO_1a							x1KO+x2a	0.0118	0.077	0.0153	0.0347	0.0367	0.0212	<0,001	3.93137	25.6538	5.09745	11.5609	12.2272	7.06314
Lhcx1 replicate 1	26.8798	0.818364	11.7665	0.679074	4.6571e-05		x1KO+x2b	0.0241	0.0205145	0.0285	0.0244	0.0039996	0.0023092	<0,001	8.02932	6.83477	9.49525	8.12927	1.33253	0.769349
Lhcx1 replicate 2	29.3224	0.822216	16.2042	0.737981	0.000177143		x1KO+x3a	0.0003303	0.00040196	0.0086633	0.0031318	0.0047905	0.0027658	0.8945	0.110045	0.13392	2.88632	1.04341	1.59604	0.921473
Lhcx1 replicate 3	27.9069	0.808788	13.7203	0.713967	0.000106584		x1KO+x3b	0.0027953	0.0012766	0.0055207	0.0031975	0.0021504	0.0012416	0.796	0.931301	0.425321	1.83931	1.0653	0.716442	0.41366
Lhcx2 replicate 1	26.0405	0.770726	16.2042	0.737981	0.00267764		x1KO+x4a	0.00025213	0.004444	0.006029	0.003575	0.0029848	0.0017233	0.8945	0.0840013	1.48059	2.00866	1.19107	0.994436	0.574146
Lhcx2 replicate 2	25.5034	0.756376	11.0897	0.710912	0.000222765		x1KO+x4b	0.0030163	0.0036256	0.0049502	0.003864	0.00098876	0.00057086	0.5815	1.00493	1.20793	1.64924	1.28736	0.329422	0.190192
Lhcx2 replicate 3	26.5051	0.777451	13.1219	0.787025	0.000486992		x1KO+x4c	0.0018393	0.0105	0.0113	0.0079045	0.0052686	0.0030418	0.196	0.612794	3.49825	3.76478	2.63352	1.75532	1.01343
Lhcx3 replicate 1	27.7519	0.719677	13.7203	0.713967	0.000474772
Lhcx3 replicate 2	27.3151	0.722357	16.2042	0.737981	0.00275429		Lhcx3								Normalized on wild type
Lhcx3 replicate 3	26.6125	0.764465	11.7665	0.679074	0.000121701		Wild type	0.0019446	0.00068107	0.00063628	0.0010873	0.00074275	0.00042883	-	1.78847	0.626386	0.585193	1	0.683114	0.394399
Lhcx4 replicate 1	28.5017	0.801615	11.7665	0.679074	2.2987e-05		x1KO_1a	0.0001217	0.00047477	0.0027543	0.0011169	0.0014289	0.000825	0.9	0.111929	0.43665	2.53316	1.02722	1.31417	0.75876
Lhcx4 replicate 2	28.4586	0.792683	13.7203	0.713967	9.91355e-05		x1KO+x2a	0.0012547	0.0040627	0.0047935	0.0033703	0.0018683	0.0010786	0.09	1.15396	3.7365	4.40863	3.0997	1.71829	0.991999
Lhcx4 replicate 3	29.0086	0.818948	16.2042	0.737981	0.000225276		x1KO+x2b	0.004295	0.00044817	0.0024933	0.0024122	0.0019247	0.0011112	0.343	3.95015	0.412186	2.29311	2.21852	1.77016	1.02198
							x1KO+x3a	0.0312	0.0202	0.1426	0.0647	0.0677	0.0391	<0,001	28.6949	18.5781	131.151	59.5052	62.2643	35.9606
x1KO+x2a							x1KO+x3b	0.2993	0.1743	0.1	0.1912	0.1007	0.0581	<0,001	275.269	160.305	91.9709	175.848	92.6147	53.4351
Lhcx1 replicate 1	30.0888	0.865184	13.8641	0.721433	1.33264e-05		x1KO+x4a	0.0010015	0.004589	0.0031515	0.002914	0.0018055	0.0010424	0.108	0.921089	4.22055	2.89846	2.68003	1.66054	0.958705
Lhcx1 replicate 2	27.3628	0.818364	13.9312	0.679074	0.000107127		x1KO+x4b	0.0004995	0.001537	0.00087184	0.00096946	0.00052561	0.00030346	0.776	0.459395	1.41359	0.801839	0.891621	0.483408	0.279095
Lhcx1 replicate 3	27.7643	0.808788	16.6973	0.713967	0.000576794		x1KO+x4c	n.d.	n.d.	n.d.	n.d.	n.d.	n.d.	n.d.	n.d.	n.d.	n.d.	n.d.	n.d.	n.d.
Lhcx2 replicate 1	20.9617	0.748514	13.8641	0.721433	0.0152633
Lhcx2 replicate 2	19.8561	0.777451	15.2554	0.787025	0.0769745		Lhcx4								Normalized on wild type
Lhcx2 replicate 3	20.0981	0.756376	12.8111	0.710912	0.0117912		Wild type	0.00090794	0.00061041	0.00010404	0.0005408	0.00040645	0.00023466	-	1.67888	1.12872	0.192382	1	0.751572	0.433913
Lhcx3 replicate 1	25.3828	0.660421	13.8641	0.721433	0.00479346		x1KO_1a	2.2987e-05	9.9135e-05	0.00022528	0.0001158	0.00010217	5.8987e-05	0.1685	0.0425055	0.183312	0.416568	0.214127	0.188924	0.109074
Lhcx3 replicate 2	26.7508	0.719677	16.6973	0.713967	0.00406272		x1KO+x2a	2.4176e-05	0.0014686	0.00038962	0.00062747	0.00075102	0.0004336	0.9105	0.0447041	2.71561	0.720451	1.16026	1.38872	0.801775
Lhcx3 replicate 3	25.8577	0.689511	12.8111	0.710912	0.00125466		x1KO+x2b	0.00092483	0.00070357	0.00039392	0.00067411	0.00026668	0.00015397	0.511	1.71011	1.30098	0.728402	1.24651	0.493121	0.284708
Lhcx4 replicate 1	25.3416	0.8348	13.8641	0.721433	0.000389623		x1KO+x3a	1.9182e-05	3.4426e-05	0.00018701	8.0206e-05	9.2808e-05	5.3583e-05	0.1495	0.0354697	0.0636575	0.345803	0.14831	0.171612	0.099081
Lhcx4 replicate 2	30.3217	0.801615	13.9312	0.679074	2.41761e-05		x1KO+x3b	0.00024716	0.00014714	0.00021123	0.00020185	5.0668e-05	2.9253e-05	0.3745	0.457027	0.272078	0.390588	0.373243	0.0936908	0.0540921
Lhcx4 replicate 3	26.5886	0.792683	16.6973	0.713967	0.00146861		x1KO+x4a	0.0265	0.013	0.0145	0.018	0.0074043	0.0042749	<0,001	49.0015	24.0385	26.8121	33.284	13.6914	7.90477
							x1KO+x4b	0.2079	0.5175	0.4991	0.4082	0.1737	0.1003	<0,001	384.43	956.916	922.892	754.808	321.191	185.466
x1KO+x2b							x1KO+x4c	0.6934	2.4027	0.4921	1.1961	1.0498	0.6061	<0,001	1282.17	4442.86	909.948	2211.72	1941.2	1120.75
Lhcx1 replicate 1	30.2878	0.846157	13.7757	0.782721	2.47833e-05
Lhcx1 replicate 2	28.3782	0.830026	14.8239	0.734631	0.00012529
Lhcx1 replicate 3	30.5217	0.847142	14.2029	0.741648	1.9422e-05
Lhcx2 replicate 1	18.705	0.781649	12.1243	0.769055	0.0205145
Lhcx2 replicate 2	21.1134	0.742464	14.8239	0.734631	0.0284573
Lhcx2 replicate 3	20.8903	0.742974	14.2029	0.741648	0.0240822
Lhcx3 replicate 1	27.7518	0.759123	13.7757	0.782721	0.000448165
Lhcx3 replicate 2	26.5975	0.702922	14.8239	0.734631	0.00249333
Lhcx3 replicate 3	25.6512	0.681496	14.2029	0.741648	0.00429504
Lhcx4 replicate 1	24.9017	0.842916	13.7757	0.782721	0.000703574
Lhcx4 replicate 2	27.7102	0.781685	14.8239	0.734631	0.000393919
Lhcx4 replicate 3	25.1012	0.808047	14.2029	0.741648	0.000924834
x1KO+x3a
Lhcx1 replicate 1	28.2646	0.847142	14.9083	0.741648	0.000114759
Lhcx1 replicate 2	27.8547	0.818364	13.1559	0.679074	5.34152e-05
Lhcx1 replicate 3	26.5229	0.826192	10.3509	0.769055	4.2401e-05
Lhcx2 replicate 1	23.4349	0.742974	14.9083	0.741648	0.00866326
Lhcx2 replicate 2	25.8957	0.756376	12.2346	0.710912	0.000330298
Lhcx2 replicate 3	23.7625	0.781649	10.3509	0.769055	0.000401962
Lhcx3 replicate 1	19.665	0.681496	14.9083	0.741648	0.142561
Lhcx3 replicate 2	19.1381	0.689511	12.2346	0.710912	0.0312273
Lhcx3 replicate 3	17.5794	0.746955	10.3509	0.769055	0.020192
Lhcx4 replicate 1	28.461	0.808047	14.9083	0.741648	0.00018701
Lhcx4 replicate 2	30.0322	0.801615	13.1559	0.679074	1.91825e-05
Lhcx4 replicate 3	27.3206	0.808099	10.3509	0.769055	3.44255e-05
x1KO+x3b
Lhcx1 replicate 1	28.3269	0.847142	13.8245	0.741648	6.05383e-05
Lhcx1 replicate 2	28.5542	0.808788	15.7834	0.713967	0.000220727
Lhcx1 replicate 3	27.9129	0.842805	13.468	0.786086	9.60111e-05
Lhcx2 replicate 1	23.1636	0.742974	13.8245	0.741648	0.00552066
Lhcx2 replicate 2	25.5293	0.777451	15.1651	0.787025	0.00279529
Lhcx2 replicate 3	24.4982	0.805568	13.468	0.786086	0.00127657
Lhcx3 replicate 1	19.191	0.681496	13.8245	0.741648	0.0999604
Lhcx3 replicate 2	17.9119	0.719677	15.7834	0.713967	0.299263
Lhcx3 replicate 3	17.2888	0.738271	13.468	0.786086	0.174292
Lhcx4 replicate 1	27.24	0.808047	13.8245	0.741648	0.000211234
Lhcx4 replicate 2	28.7979	0.792683	15.7834	0.713967	0.000247164
Lhcx4 replicate 3	28.4041	0.796225	13.468	0.786086	0.000147141
x1KO+x4a
Lhcx1 replicate 1	28.8982	0.846157	16.518	0.782721	0.000283603
Lhcx1 replicate 2	27.2676	0.830026	15.5359	0.734631	0.000362842
Lhcx1 replicate 3	27.7214	0.808788	14.5211	0.713967	0.000183158
Lhcx2 replicate 1	25.2994	0.806792	16.518	0.782721	0.00444399
Lhcx2 replicate 2	24.6142	0.742464	15.5359	0.734631	0.00602897
Lhcx2 replicate 3	28.3794	0.777451	13.8449	0.787025	0.000252125
Lhcx3 replicate 1	26.4402	0.759123	16.518	0.782721	0.00458896
Lhcx3 replicate 2	26.8941	0.702922	15.5359	0.734631	0.00315154
Lhcx3 replicate 3	27.1709	0.719677	14.5211	0.713967	0.00100154
Lhcx4 replicate 1	22.7243	0.842916	16.518	0.782721	0.0130007
Lhcx4 replicate 2	22.1429	0.781685	15.5359	0.734631	0.0145269
Lhcx4 replicate 3	19.6226	0.792683	14.5211	0.713967	0.0265201
x1KO+x4b
Lhcx1 replicate 1	28.5539	0.822058	15.3231	0.713421	0.000139141
Lhcx1 replicate 2	30.1508	0.822058	15.949	0.713421	7.47721e-05
Lhcx1 replicate 3	29.2635	0.822058	16.2516	0.713421	0.000149866
Lhcx2 replicate 1	24.8017	0.762439	15.3231	0.713421	0.0030163
Lhcx2 replicate 2	25.0718	0.762439	15.949	0.713421	0.00362556
Lhcx2 replicate 3	24.8098	0.762439	16.2516	0.713421	0.00495022
Lhcx3 replicate 1	29.2282	0.720124	15.3231	0.713421	0.0004995
Lhcx3 replicate 2	27.7773	0.720124	15.949	0.713421	0.00153704
Lhcx3 replicate 3	29.1231	0.720124	16.2516	0.713421	0.000871837
Lhcx4 replicate 1	18.6801	0.691829	15.3231	0.713421	0.207874
Lhcx4 replicate 2	17.5864	0.691829	15.949	0.713421	0.517524
Lhcx4 replicate 3	17.9651	0.691829	16.2516	0.713421	0.499136
x1KO+x4c
Lhcx1 replicate 1	31.3643	0.822058	17.662	0.713421	9.08148e-05
Lhcx1 replicate 2	30.1663	0.822058	16.9182	0.713421	0.000124842
Lhcx1 replicate 3	31.6446	0.822058	19.8675	0.713421	0.000251714
Lhcx2 replicate 1	27.897	0.762439	17.662	0.713421	0.00183934
Lhcx2 replicate 2	24.1118	0.762439	16.9182	0.713421	0.010527
Lhcx2 replicate 3	26.7819	0.762439	19.8675	0.713421	0.0113473
Lhcx3 replicate 1	n.d.	0.720124	17.662	0.713421	n.d.
Lhcx3 replicate 2	n.d.	0.720124	16.9182	0.713421	n.d.
Lhcx3 replicate 3	n.d.	0.720124	19.8675	0.713421	n.d.
Lhcx4 replicate 1	18.7843	0.691829	17.662	0.713421	0.693412
Lhcx4 replicate 2	15.6591	0.691829	16.9182	0.713421	2.40272
Lhcx4 replicate 3	21.6953	0.691829	19.8675	0.713421	0.492077

## Sheet: Supplementary Figure 4
Source Data für Supplementary Figure 4
NPQ measurements
	Wild type replicate 1	Wild type replicate 2	Wild type replicate 3	Wild type replicate 4	Wild type+DTT replicate 1	Wild type+DTT replicate 2	Wild type+DTT replicate 3	Wild type+DTT replicate 4	x1KO_1a replicate 1	x1KO_1a replicate 2	x1KO_1a replicate 3	x1KO_1a replicate 4	x1KO_1a+DTT replicate 1	x1KO_1a+DTT replicate 2	x1KO_1a+DTT replicate 3	x1KO_1a+DTT replicate 4	x1KO+x2b replicate 1	x1KO+x2b replicate 2	x1KO+x2b replicate 3	x1KO+x2b+DTT replicate 1	x1KO+x2b+DTT replicate 2	x1KO+x2b+DTT replicate 3	x1KO+x3b replicate 1	x1KO+x3b replicate 2	x1KO+x3b replicate 3	x1KO+x3b+DTT replicate 1	x1KO+x3b+DTT replicate 2	x1KO+x3b+DTT replicate 3	x1KO+x4b replicate 1	x1KO+x4b replicate 2	x1KO+x4b replicate 3	x1KO+x4c replicate 1	x1KO+x4c replicate 2	x1KO+x4c replicate 3
Time [min]	NPQ	NPQ	NPQ	NPQ	NPQ	NPQ	NPQ	NPQ	NPQ	NPQ	NPQ	NPQ	NPQ	NPQ	NPQ	NPQ	NPQ	NPQ	NPQ	NPQ	NPQ	NPQ	NPQ	NPQ	NPQ	NPQ	NPQ	NPQ	NPQ	NPQ	NPQ	NPQ	NPQ	NPQ
0	0	0	0	0	0	0	0	0	0	0	0	0	0	0	0	0	0	0	0	0	0	0	0	0	0	0	0	0	0	0	0	0	0	0
0.5	0.104	0.111	0.087	0.195	-0.004491	-0.0085034	-0.0059642	0.006	0.007	0.015	0.002	0.006	-0.010417	-0.0061919	-0.015326	0.0017794	0.133	0.09	0.109	-0.0080515	0.0066667	0	0.036	0.047	0.036	-0.011686	-0.0073529	-0.011299	0.006	0.004	0.023766	0.002	0.003	0.018
1	0.224	0.254	0.209	0.351	0.0075758	-0.015203	-0.0039841	0.018	0.015	0.03	0.009	0.011	-0.0086957	-0.0031056	-0.017208	0.0035651	0.218	0.167	0.183	-0.0016207	0.015126	0.0036364	0.077	0.096	0.091	-0.010033	-0.0073529	-0.018692	0.017	0.018	0.038961	0.008	0.02	0.034
1.5	0.308	0.367	0.316	0.442	0.015267	-0.013536	0.002004	0.025	0.024	0.043	0.014	0.02	-0.0034965	0.0062696	-0.019084	0.0071556	0.266	0.213	0.227	0.0081833	0.028961	0.014706	0.101	0.136	0.131	-0.003367	-0.0055249	-0.020522	0.029	0.033	0.056604	0.02	0.034	0.051
2	0.368	0.459	0.379	0.507	0.023077	-0.0034188	0.010101	0.027	0.032	0.059	0.022	0.029	0.010638	0.019048	-0.013436	0.010772	0.293	0.247	0.26	0.018182	0.044983	0.027933	0.109	0.17	0.161	0.0033898	0.0018553	-0.015009	0.044	0.047	0.072797	0.032	0.049	0.067
2.5	0.412	0.533	0.449	0.556	0.032609	0.0051724	0.01833	0.032	0.04	0.073	0.034	0.034	0.02518	0.032154	-0.003876	0.016245	0.311	0.277	0.286	0.026667	0.059649	0.041509	0.123	0.199	0.188	0.015437	0.011236	-0.011299	0.056	0.061	0.089494	0.043	0.06	0.085
3	0.45	0.596	0.536	0.599	0.04232	0.015679	0.026694	0.037	0.048	0.089	0.047	0.051	0.038251	0.045603	0.0058708	0.025501	0.327	0.304	0.314	0.037037	0.074733	0.053435	0.136	0.223	0.209	0.027778	0.020794	-0.0037951	0.067	0.073	0.10454	0.057	0.075	0.101
3.5	0.472	0.65	0.583	0.634	0.048896	0.028219	0.033058	0.042	0.061	0.103	0.058	0.061	0.051661	0.059406	0.01581	0.034926	0.341	0.326	0.34	0.047619	0.088288	0.065637	0.146	0.244	0.23	0.036778	0.030534	0.0038241	0.075	0.086	0.11776	0.069	0.087	0.116
4.5	0.497	0.72	0.66	0.681	0.064	0.048561	0.048218	0.053	0.075	0.125	0.078	0.076	0.075472	0.080808	0.032129	0.048417	0.364	0.361	0.378	0.060241	0.10826	0.084479	0.163	0.272	0.255	0.055258	0.044487	0.017442	0.09	0.103	0.1359	0.089	0.107	0.139
5.5	0.516	0.774	0.725	0.713	0.077796	0.071691	0.06383	0.066	0.091	0.147	0.099	0.091	0.096154	0.10309	0.04898	0.060264	0.386	0.396	0.413	0.076923	0.12687	0.104	0.181	0.298	0.286	0.072464	0.060904	0.029412	0.105	0.121	0.15464	0.112	0.128	0.158
6.5	0.534	0.816	0.77	0.736	0.091954	0.09176	0.079914	0.08	0.106	0.17	0.121	0.108	0.11765	0.12434	0.06639	0.078544	0.411	0.427	0.445	0.092199	0.14611	0.12195	0.2	0.321	0.31	0.090239	0.075697	0.043738	0.121	0.141	0.17155	0.13	0.148	0.179
7.5	0.555	0.844	0.817	0.75	0.10465	0.11472	0.094092	0.095	0.122	0.194	0.138	0.124	0.14	0.14848	0.084388	0.095331	0.431	0.454	0.474	0.10791	0.16154	0.1405	0.221	0.342	0.337	0.10861	0.093117	0.058468	0.136	0.155	0.18896	0.148	0.167	0.196
8.5	0.571	0.874	0.842	0.769	0.11577	0.13867	0.11111	0.11	0.137	0.219	0.158	0.137	0.1609	0.17153	0.10064	0.11265	0.455	0.48	0.5	0.12409	0.17969	0.15966	0.242	0.366	0.359	0.12762	0.10883	0.071429	0.152	0.172	0.20172	0.168	0.183	0.211
9.5	0.59	0.896	0.876	0.78	0.12903	0.14764	0.1236	0.125	0.153	0.223	0.176	0.16	0.16327	0.17582	0.11983	0.12375	0.475	0.501	0.525	0.13863	0.19604	0.17447	0.267	0.385	0.381	0.14286	0.12266	0.084711	0.168	0.188	0.21475	0.186	0.203	0.228
10.5	0.606	0.914	0.903	0.789	0.14065	0.17068	0.13895	0.14	0.179	0.249	0.193	0.208	0.1875	0.19776	0.13466	0.13968	0.481	0.528	0.547	0.15356	0.208	0.18966	0.29	0.408	0.394	0.15625	0.13924	0.10294	0.182	0.205	0.22807	0.203	0.228	0.242
11	0.55	0.852	0.815	0.685					0.169	0.29	0.24	0.207					0.545	0.572	0.587				0.329	0.433	0.418				0.222	0.238	0.25843	0.237	0.256	0.274
11.5	0.529	0.783	0.77	0.618					0.171	0.278	0.225	0.193					0.507	0.538	0.562				0.311	0.404	0.403				0.218	0.229	0.23348	0.226	0.248	0.254
12	0.487	0.701	0.689	0.538					0.176	0.266	0.217	0.189					0.478	0.506	0.539				0.298	0.378	0.385				0.207	0.222	0.21739	0.218	0.244	0.243
12.5	0.445	0.631	0.618	0.471					0.18	0.267	0.214	0.188					0.441	0.47	0.518				0.287	0.357	0.368				0.2	0.224	0.2069	0.216	0.241	0.231
13	0.402	0.571	0.557	0.415					0.18	0.266	0.215	0.175					0.415	0.44	0.497				0.281	0.339	0.354				0.199	0.221	0.19658	0.218	0.239	0.229
14	0.294	0.428	0.418	0.288					0.178	0.255	0.205	0.168					0.326	0.346	0.426				0.234	0.268	0.302				0.187	0.207	0.17895	0.206	0.224	0.206
15	0.206	0.277	0.272	0.187					0.179	0.25	0.196	0.165					0.242	0.252	0.344				0.189	0.201	0.256				0.178	0.194	0.16424	0.193	0.207	0.192
16	0.185	0.214	0.217	0.154					0.18	0.247	0.194	0.161					0.211	0.218	0.306				0.168	0.181	0.239				0.177	0.186	0.16424	0.192	0.201	0.188
17	0.172	0.176	0.178	0.135					0.179	0.246	0.19	0.16					0.187	0.19	0.272				0.151	0.165	0.223				0.175	0.182	0.16183	0.191	0.193	0.186
18	0.165	0.151	0.155	0.126					0.178	0.246	0.187	0.161					0.17	0.175	0.247				0.136	0.155	0.209				0.172	0.176	0.15702	0.186	0.188	0.184
19	0.16	0.134	0.139	0.122					0.176	0.245	0.185	0.157					0.158	0.163	0.227				0.13	0.149	0.198				0.167	0.171	0.15464	0.186	0.181	0.18
20	0.155	0.124	0.129	0.119					0.175	0.245	0.18	0.157					0.149	0.156	0.215				0.121	0.143	0.19				0.166	0.167	0.15226	0.183	0.176	0.177
21	0.155	0.121	0.124	0.121					0.172	0.242	0.18	0.159					0.142	0.15	0.206				0.117	0.139	0.179				0.164	0.162	0.15226	0.178	0.169	0.174
22	0.149	0.117	0.122	0.122					0.173	0.24	0.177	0.155					0.139	0.149	0.199				0.114	0.137	0.171				0.161	0.161	0.1499	0.177	0.162	0.172
23	0.147	0.117	0.12	0.124					0.169	0.238	0.175	0.156					0.136	0.146	0.193				0.111	0.135	0.164				0.159	0.158	0.1499	0.177	0.158	0.17
24	0.144	0.117	0.119	0.125					0.167	0.235	0.173	0.15					0.132	0.144	0.189				0.111	0.133	0.157				0.157	0.152	0.1499	0.173	0.155	0.168
25	0.141	0.118	0.122	0.126					0.165	0.231	0.171	0.151					0.131	0.141	0.186				0.109	0.133	0.15				0.155	0.148	0.1499	0.172	0.153	0.166
26	0.14	0.12	0.124	0.128					0.162	0.227	0.171	0.149					0.13	0.138	0.183				0.106	0.131	0.146				0.152	0.142	0.14754	0.17	0.149	0.168
27	0.137	0.123	0.127	0.13					0.159	0.223	0.168	0.148					0.128	0.136	0.181				0.104	0.13	0.141				0.151	0.143	0.14754	0.171	0.142	0.168
28	0.136	0.126	0.128	0.132					0.16	0.219	0.168	0.149					0.127	0.136	0.179				0.105	0.13	0.136				0.15	0.139	0.14754	0.166	0.142	0.167
29	0.134	0.129	0.131	0.133					0.157	0.214	0.166	0.151					0.125	0.135	0.177				0.102	0.13	0.132				0.147	0.135	0.14519	0.166	0.137	0.164

## Sheet: Supplementary Figure 5
Source Data Supplementary Figure 5
HPLC quantification of xanthophyll cycle pigments diadinoxanthin (Dd) und diatoxanthin (Dt)
n.d. = not detectable
	Wild type replicate 1	Wild type replicate 2	Wild type replicate 3	x1KO_1a replicate 1	x1KO_1a replicate 2	x1KO_1a replicate 3	x1KO+x2b replicate 1	x1KO+x2b replicate 2	x1KO+x2b replicate 3	x1KO+x3b replicate 1	x1KO+x3b replicate 2	x1KO+x3b replicate 3	x1KO+x4b replicate 1	x1KO+x4b replicate 2	x1KO+x4b replicate 3	x1KO+x4b replicate 1	x1KO+x4b replicate 2	x1KO+x4b replicate 3
Total pool size [mmol(Dd + Dt)/mol(Chl a)]	81.163	91.377	88.939	73.36	99.491	92.672	81.128	81.295	94.673	72.134	71.225	87.398	81.453	82.68	86.262	101.55	80.058	94.131
	Wild type replicate 1	Wild type replicate 2	Wild type replicate 3	x1KO_1a replicate 1	x1KO_1a replicate 2	x1KO_1a replicate 3	x1KO+x2b replicate 1	x1KO+x2b replicate 2	x1KO+x2b replicate 3	x1KO+x3b replicate 1	x1KO+x3b replicate 2	x1KO+x3b replicate 3	x1KO+x4b replicate 1	x1KO+x4b replicate 2	x1KO+x4b replicate 3	x1KO+x4b replicate 1	x1KO+x4b replicate 2	x1KO+x4b replicate 3
%Dt [Dt/(Dt+Dd)*100] without treatment	37.374	23.751	24.771	30.323	38.974	40.26	27.194	28.141	28.557	25.943	28.814	33.336	22.385	31.495	25.44	29.507	29.436	27.654
%Dt [Dt/(Dt+Dd)*100] + DTT	0.477	0	0	1.626	1.693	0	0.21048	1.6797	0.13328	0	0	2.0402

## Sheet: Supplementary Figure 6
Source Data Supplementary Figure 6a
Uncropped image of agarose gel
Source Data Supplementary Figure 6b
Uncropped image of agarose gel

[truncated: 11 more sheets: Supplementary Figure 7, Supplementary Figure 8, Supplementary Figure 9, Supplementary Figure 10, Supplementary Figure 11, Supplementary Figure 12, Supplementary Figure 13, Supplementary Figure 15, Supplementary Figure 16, Supplementary Figure 17, Supplementary Figure 18]
